# Supplementary material for: Network mapping of primary CD34+ cells by Ampliseq based whole transcriptome targeted resequencing identifies unexplored differentiation regulatory relationships
Source: PLoS One. 2021 Feb 5;16(2):e0246107. doi: 10.1371/journal.pone.0246107 (PMC7864404; doi:10.1371/journal.pone.0246107)
Supplement: S2 File — (XLS) [file pone.0246107.s010.xls]

## Sheet: Final Peptide Transition List 2
Protein Name	Peptide Modified Sequence	Precursor Mz	Precursor Charge	Collision Energy	Product Mz	Product Charge	Fragment Ion		16a File Name	6a Retention Time	6a Area				7a File Name	7a Retention Time	7a Area				8a File Name	8a Retention Time	8a Area				9a File Name	9a Retention Time	9a Area
sp|P49913|CAMP_HUMAN	LLDLDPRPTMDGDPDTPKPVSFTVK	689.356	4	28.5	689.356	4	precursor		20151113_Panos_SWATH_D16a.wiff	34.04	570651				20151113_Panos_SWATH_D7a.wiff	33.92	1657625				20151113_Panos_SWATH_D8a.wiff	33.69	1263824				20151113_Panos_SWATH_D9a.wiff	33.87	1318400
sp|P49913|CAMP_HUMAN	LLDLDPRPTMDGDPDTPKPVSFTVK	689.356	4	28.5	689.607	4	precursor [M+1]		20151113_Panos_SWATH_D16a.wiff	34.04	424378				20151113_Panos_SWATH_D7a.wiff	33.98	1241001				20151113_Panos_SWATH_D8a.wiff	33.69	1050411				20151113_Panos_SWATH_D9a.wiff	33.87	1075646
sp|P49913|CAMP_HUMAN	LLDLDPRPTMDGDPDTPKPVSFTVK	689.356	4	28.5	689.857	4	precursor [M+2]		20151113_Panos_SWATH_D16a.wiff	34.04	267954	1896059	0.174373		20151113_Panos_SWATH_D7a.wiff	33.92	906703	4785595	0.343523		20151113_Panos_SWATH_D8a.wiff	33.69	716999	3994951	0.272243		20151113_Panos_SWATH_D9a.wiff	33.87	672062	3791890	0.379901
sp|P49913|CAMP_HUMAN	C[+114]MGTVTLNQARGSFDISC[+114]DK	792.024	3	32.4	951.439	1	c8		20151113_Panos_SWATH_D16a.wiff	38.67	170335				20151113_Panos_SWATH_D7a.wiff	38.73	261785				20151113_Panos_SWATH_D8a.wiff	38.44	255997				20151113_Panos_SWATH_D9a.wiff	38.61	196380
sp|P49913|CAMP_HUMAN	C[+114]MGTVTLNQARGSFDISC[+114]DK	792.024	3	32.4	419.201	2	c7		20151113_Panos_SWATH_D16a.wiff	38.67	136204				20151113_Panos_SWATH_D7a.wiff	38.67	204889				20151113_Panos_SWATH_D8a.wiff	38.39	203291				20151113_Panos_SWATH_D9a.wiff	38.56	152861
sp|P49913|CAMP_HUMAN	C[+114]MGTVTLNQARGSFDISC[+114]DK	792.024	3	32.4	1100.48	2	a19		20151113_Panos_SWATH_D16a.wiff	38.67	326537				20151113_Panos_SWATH_D7a.wiff	38.67	513592				20151113_Panos_SWATH_D8a.wiff	38.44	504429				20151113_Panos_SWATH_D9a.wiff	38.56	376541
sp|P11215|ITAM_HUMAN	EGQIQSVVTYDLALDSGRPHSR	607.811	4	25.4	796.417	1	y7		20151113_Panos_SWATH_D16a.wiff	16.32	332722				20151113_Panos_SWATH_D7a.wiff	15.92	477415				20151113_Panos_SWATH_D8a.wiff	15.57	435752				20151113_Panos_SWATH_D9a.wiff	15.8	524622
sp|P11215|ITAM_HUMAN	EGQIQSVVTYDLALDSGRPHSR	607.811	4	25.4	794.397	2	y14		20151113_Panos_SWATH_D16a.wiff	16.26	297714	888336	0.0816966		20151113_Panos_SWATH_D7a.wiff	15.8	421670	1287759	0.0924387		20151113_Panos_SWATH_D8a.wiff	15.69	369858	1140460	0.0777187		20151113_Panos_SWATH_D9a.wiff	15.8	444565	1366361	0.136893
sp|P11215|ITAM_HUMAN	EGQIQSVVTYDLALDSGRPHSR	607.811	4	25.4	667.335	2	b12		20151113_Panos_SWATH_D16a.wiff	16.26	257900				20151113_Panos_SWATH_D7a.wiff	15.8	388674				20151113_Panos_SWATH_D8a.wiff	15.63	334850				20151113_Panos_SWATH_D9a.wiff	15.92	397174
sp|P04150|GCR_HUMAN	SSASTAVSAAPTEK	653.828	2	22.5	873.468	1	y9		20151113_Panos_SWATH_D16a.wiff	18.22	114371				20151113_Panos_SWATH_D7a.wiff	17.99	173832				20151113_Panos_SWATH_D8a.wiff	17.53	232924				20151113_Panos_SWATH_D9a.wiff	17.88	158436
sp|P04150|GCR_HUMAN	SSASTAVSAAPTEK	653.828	2	22.5	802.431	1	y8		20151113_Panos_SWATH_D16a.wiff	18.22	743821				20151113_Panos_SWATH_D7a.wiff	17.93	1138406				20151113_Panos_SWATH_D8a.wiff	17.48	1527141				20151113_Panos_SWATH_D9a.wiff	17.88	1039787
sp|P04150|GCR_HUMAN	SSASTAVSAAPTEK	653.828	2	22.5	691.326	1	b8		20151113_Panos_SWATH_D16a.wiff	18.28	78822	1566195	0.144036		20151113_Panos_SWATH_D7a.wiff	17.93	110188	1974929	0.141766		20151113_Panos_SWATH_D8a.wiff	17.48	148546	2794725	0.190452		20151113_Panos_SWATH_D9a.wiff	17.88	97398	2227547	0.223173
sp|P04150|GCR_HUMAN	HMLYVSSELHR	686.346	2	23.5	1234.62	1	y10		20151113_Panos_SWATH_D16a.wiff	39.23	354910				20151113_Panos_SWATH_D7a.wiff	39.23	318909				20151113_Panos_SWATH_D8a.wiff	39.01	490554				20151113_Panos_SWATH_D9a.wiff	39.18	512299
sp|P04150|GCR_HUMAN	HMLYVSSELHR	686.346	2	23.5	731.355	1	b6		20151113_Panos_SWATH_D16a.wiff	39.18	194729				20151113_Panos_SWATH_D7a.wiff	39.23	163421				20151113_Panos_SWATH_D8a.wiff	38.95	282109				20151113_Panos_SWATH_D9a.wiff	39.12	296303
sp|P04150|GCR_HUMAN	HMLYVSSELHR	686.346	2	23.5	1060.51	1	b9		20151113_Panos_SWATH_D16a.wiff	39.23	79542				20151113_Panos_SWATH_D7a.wiff	39.29	70173				20151113_Panos_SWATH_D8a.wiff	39.01	113451				20151113_Panos_SWATH_D9a.wiff	39.23	123324
sp|Q14865|ARI5B_HUMAN	QSTLNSGLNFK	604.817	2	21	993.536	1	y9		20151113_Panos_SWATH_D16a.wiff	16.32	276853				20151113_Panos_SWATH_D7a.wiff	15.86	514370				20151113_Panos_SWATH_D8a.wiff	15.69	427946				20151113_Panos_SWATH_D9a.wiff	15.75	547460
sp|Q14865|ARI5B_HUMAN	QSTLNSGLNFK	604.817	2	21	779.405	1	y7		20151113_Panos_SWATH_D16a.wiff	16.32	105118	481409	0.0442732		20151113_Panos_SWATH_D7a.wiff	15.75	267956	920961	0.066109		20151113_Panos_SWATH_D8a.wiff	15.63	206306	759934	0.0517871		20151113_Panos_SWATH_D9a.wiff	15.8	275178	1016059	0.101797
sp|Q14865|ARI5B_HUMAN	QSTLNSGLNFK	604.817	2	21	1062.52	1	b10		20151113_Panos_SWATH_D16a.wiff	16.32	99438				20151113_Panos_SWATH_D7a.wiff	15.8	138635				20151113_Panos_SWATH_D8a.wiff	15.69	125682				20151113_Panos_SWATH_D9a.wiff	15.98	193421
sp|P49716|CEBPD_HUMAN	GAPWPAEPAPFYEPGR	581.283	3	24.4	617.299	2	y11		20151113_Panos_SWATH_D16a.wiff	44.16	25551				20151113_Panos_SWATH_D7a.wiff	44.21	19710				20151113_Panos_SWATH_D8a.wiff	43.98	44763				20151113_Panos_SWATH_D9a.wiff	44.1	37877
sp|P49716|CEBPD_HUMAN	GAPWPAEPAPFYEPGR	581.283	3	24.4	517.259	2	y9		20151113_Panos_SWATH_D16a.wiff	44.16	109108				20151113_Panos_SWATH_D7a.wiff	44.21	69935				20151113_Panos_SWATH_D8a.wiff	43.98	160716				20151113_Panos_SWATH_D9a.wiff	44.1	145012
sp|P49716|CEBPD_HUMAN	GAPWPAEPAPFYEPGR	581.283	3	24.4	709.33	1	b7		20151113_Panos_SWATH_D16a.wiff	44.16	437498	9243640	0.850099		20151113_Panos_SWATH_D7a.wiff	44.21	322977	6949805	0.498875		20151113_Panos_SWATH_D8a.wiff	43.98	648520	14064217	0.958432		20151113_Panos_SWATH_D9a.wiff	44.1	602909	13031850	1.30563
sp|P49716|CEBPD_HUMAN	QLPSPPFLPAAGTADC[+114]R	927.962	2	30.7	927.461	2	precursor [M-1]		20151113_Panos_SWATH_D16a.wiff	10.16	4873412				20151113_Panos_SWATH_D7a.wiff	10.16	3746169				20151113_Panos_SWATH_D8a.wiff	10.1	7729780				20151113_Panos_SWATH_D9a.wiff	10.16	6812247
sp|P49716|CEBPD_HUMAN	QLPSPPFLPAAGTADC[+114]R	927.962	2	30.7	928.463	2	precursor [M+1]		20151113_Panos_SWATH_D16a.wiff	10.16	2815387				20151113_Panos_SWATH_D7a.wiff	10.16	2134521				20151113_Panos_SWATH_D8a.wiff	10.1	4194181				20151113_Panos_SWATH_D9a.wiff	10.16	4084108
sp|P49716|CEBPD_HUMAN	QLPSPPFLPAAGTADC[+114]R	927.962	2	30.7	929.465	2	precursor [M+3]		20151113_Panos_SWATH_D16a.wiff	10.16	982684				20151113_Panos_SWATH_D7a.wiff	10.16	656493				20151113_Panos_SWATH_D8a.wiff	10.1	1286257				20151113_Panos_SWATH_D9a.wiff	10.16	1349697
sp|Q99062|CSF3R_HUMAN	HLLLYQNMGIWVQAENALGTSMSPQLC[+57]LDPMDVVK	795.196	5	32.5	803.397	1	y7		20151113_Panos_SWATH_D16a.wiff	38.73	129767				20151113_Panos_SWATH_D7a.wiff	38.84	49688				20151113_Panos_SWATH_D8a.wiff	38.39	124435				20151113_Panos_SWATH_D9a.wiff	38.61	74345
sp|Q99062|CSF3R_HUMAN	HLLLYQNMGIWVQAENALGTSMSPQLC[+57]LDPMDVVK	795.196	5	32.5	939.444	2	y17		20151113_Panos_SWATH_D16a.wiff	38.73	96910				20151113_Panos_SWATH_D7a.wiff	38.73	72003				20151113_Panos_SWATH_D8a.wiff	38.39	106082				20151113_Panos_SWATH_D9a.wiff	38.61	75961
sp|Q99062|CSF3R_HUMAN	HLLLYQNMGIWVQAENALGTSMSPQLC[+57]LDPMDVVK	795.196	5	32.5	1369.71	1	b11		20151113_Panos_SWATH_D16a.wiff	38.67	80616				20151113_Panos_SWATH_D7a.wiff	38.67	124671				20151113_Panos_SWATH_D8a.wiff	38.5	115125				20151113_Panos_SWATH_D9a.wiff	38.61	99514
sp|Q99062|CSF3R_HUMAN	WPLPGHWSDWSPSLELR	688.343	3	28.4	971.507	1	z8		20151113_Panos_SWATH_D16a.wiff	39.18	1500255	5605751	0.515538		20151113_Panos_SWATH_D7a.wiff	39.23	1300452	4509396	0.323696		20151113_Panos_SWATH_D8a.wiff	39.12	1982865	6666039	0.45427		20151113_Panos_SWATH_D9a.wiff	39.23	1983360	6736228	0.674888
sp|Q99062|CSF3R_HUMAN	WPLPGHWSDWSPSLELR	688.343	3	28.4	568.324	1	c5		20151113_Panos_SWATH_D16a.wiff	39.18	1222650				20151113_Panos_SWATH_D7a.wiff	39.23	1035608				20151113_Panos_SWATH_D8a.wiff	38.95	1799208				20151113_Panos_SWATH_D9a.wiff	39.06	1785110
sp|Q99062|CSF3R_HUMAN	WPLPGHWSDWSPSLELR	688.343	3	28.4	1279.6	1	c10		20151113_Panos_SWATH_D16a.wiff	39.18	2575553				20151113_Panos_SWATH_D7a.wiff	39.23	1926974				20151113_Panos_SWATH_D8a.wiff	39.18	2538324				20151113_Panos_SWATH_D9a.wiff	39.01	2717938
sp|P49715|CEBPA_HUMAN	VGAPALRPLVIK	617.406	2	21.4	665.409	1	b7		20151113_Panos_SWATH_D16a.wiff	42.61	711977				20151113_Panos_SWATH_D7a.wiff	42.67	875934				20151113_Panos_SWATH_D8a.wiff	42.5	1213292				20151113_Panos_SWATH_D9a.wiff	42.61	1059257
sp|P49715|CEBPA_HUMAN	VGAPALRPLVIK	617.406	2	21.4	595.381	1	x5		20151113_Panos_SWATH_D16a.wiff	42.61	99058	1469572	0.13515		20151113_Panos_SWATH_D7a.wiff	42.67	140131	1936096	0.138978		20151113_Panos_SWATH_D8a.wiff	42.5	212307	2783416	0.189681		20151113_Panos_SWATH_D9a.wiff	42.61	180667	2381931	0.238641
sp|P49715|CEBPA_HUMAN	VGAPALRPLVIK	617.406	2	21.4	552.35	2	x10		20151113_Panos_SWATH_D16a.wiff	42.61	658537				20151113_Panos_SWATH_D7a.wiff	42.61	920031				20151113_Panos_SWATH_D8a.wiff	42.5	1357817				20151113_Panos_SWATH_D9a.wiff	42.61	1142007
sp|P20160|CAP7_HUMAN	FVMTAASC[+114]FQSQNPGVSTVVLGAYDLR	496.746	6	21.2	807.436	1	y7		20151113_Panos_SWATH_D16a.wiff	23.6	948740				20151113_Panos_SWATH_D7a.wiff	23.48	919422				20151113_Panos_SWATH_D8a.wiff	23.14	1815619				20151113_Panos_SWATH_D9a.wiff	23.48	1468197
sp|P20160|CAP7_HUMAN	FVMTAASC[+114]FQSQNPGVSTVVLGAYDLR	496.746	6	21.2	694.352	1	y6		20151113_Panos_SWATH_D16a.wiff	23.54	1380646				20151113_Panos_SWATH_D7a.wiff	23.48	1338583				20151113_Panos_SWATH_D8a.wiff	23.14	2652239				20151113_Panos_SWATH_D9a.wiff	23.48	2187853
sp|P20160|CAP7_HUMAN	FVMTAASC[+114]FQSQNPGVSTVVLGAYDLR	496.746	6	21.2	566.293	1	y4		20151113_Panos_SWATH_D16a.wiff	23.6	360525				20151113_Panos_SWATH_D7a.wiff	23.48	497377				20151113_Panos_SWATH_D8a.wiff	23.14	1023804				20151113_Panos_SWATH_D9a.wiff	23.43	678435
sp|P20160|CAP7_HUMAN	EANLTSSVTILPLPLQNATVEAGTR	649.605	4	27	802.394	1	b8		20151113_Panos_SWATH_D16a.wiff	18.22	724436	4098603	0.376931		20151113_Panos_SWATH_D7a.wiff	17.99	1139224	4964001	0.356329		20151113_Panos_SWATH_D8a.wiff	17.48	1572310	8562297	0.583494		20151113_Panos_SWATH_D9a.wiff	17.88	1091194	6475159	0.648732
sp|P20160|CAP7_HUMAN	EANLTSSVTILPLPLQNATVEAGTR	649.605	4	27	401.701	2	b8		20151113_Panos_SWATH_D16a.wiff	18.22	278669				20151113_Panos_SWATH_D7a.wiff	17.93	448097				20151113_Panos_SWATH_D8a.wiff	17.53	646031				20151113_Panos_SWATH_D9a.wiff	17.88	440489
sp|P20160|CAP7_HUMAN	EANLTSSVTILPLPLQNATVEAGTR	649.605	4	27	982.539	2	b19		20151113_Panos_SWATH_D16a.wiff	18.22	405587				20151113_Panos_SWATH_D7a.wiff	17.93	621298				20151113_Panos_SWATH_D8a.wiff	17.48	852294				20151113_Panos_SWATH_D9a.wiff	17.88	608991
sp|P63261|PERM_HUMAN	SSEMPELTSMHTLLLR	615.646	3	25.7	883.518	1	y7		20151113_Panos_SWATH_D16a.wiff	35.21	93447				20151113_Panos_SWATH_D7a.wiff	35.15	77909				20151113_Panos_SWATH_D8a.wiff	34.92	53425				20151113_Panos_SWATH_D9a.wiff	34.98	18744
sp|P63261|PERM_HUMAN	SSEMPELTSMHTLLLR	615.646	3	25.7	752.478	1	y6		20151113_Panos_SWATH_D16a.wiff	35.26	173897				20151113_Panos_SWATH_D7a.wiff	35.15	151954				20151113_Panos_SWATH_D8a.wiff	34.86	90551				20151113_Panos_SWATH_D9a.wiff	35.03	45138
sp|P63261|PERM_HUMAN	SSEMPELTSMHTLLLR	615.646	3	25.7	615.419	1	y5		20151113_Panos_SWATH_D16a.wiff	35.21	138225				20151113_Panos_SWATH_D7a.wiff	35.09	115807				20151113_Panos_SWATH_D8a.wiff	34.92	69498				20151113_Panos_SWATH_D9a.wiff	35.03	30991
sp|P63261|PERM_HUMAN	IANVFTNAFR	576.812	2	20.2	576.812	2	precursor		20151113_Panos_SWATH_D16a.wiff	22.44	3214565				20151113_Panos_SWATH_D7a.wiff	22.27	3506761				20151113_Panos_SWATH_D8a.wiff	21.99	2239456				20151113_Panos_SWATH_D9a.wiff	22.27	1046788
sp|P63261|PERM_HUMAN	IANVFTNAFR	576.812	2	20.2	577.313	2	precursor [M+1]		20151113_Panos_SWATH_D16a.wiff	22.39	2518292				20151113_Panos_SWATH_D7a.wiff	22.32	2307946				20151113_Panos_SWATH_D8a.wiff	22.04	1466683				20151113_Panos_SWATH_D9a.wiff	22.27	709217
sp|P63261|PERM_HUMAN	IANVFTNAFR	576.812	2	20.2	577.814	2	precursor [M+2]		20151113_Panos_SWATH_D16a.wiff	22.44	848904				20151113_Panos_SWATH_D7a.wiff	22.32	853055				20151113_Panos_SWATH_D8a.wiff	21.87	590925				20151113_Panos_SWATH_D9a.wiff	22.21	247669
sp|P63261|PERM_HUMAN	VVLEGGIDPILR	640.882	2	22.1	640.882	2	precursor		20151113_Panos_SWATH_D16a.wiff	29.05	2737888	102348159	9.41253		20151113_Panos_SWATH_D7a.wiff	28.98	2660127	81235427	5.83129		20151113_Panos_SWATH_D8a.wiff	28.7	1788768	75260336	5.12875		20151113_Panos_SWATH_D9a.wiff	29.05	690518	40344963	4.04208
sp|P63261|PERM_HUMAN	VVLEGGIDPILR	640.882	2	22.1	641.384	2	precursor [M+1]		20151113_Panos_SWATH_D16a.wiff	29.1	1877412				20151113_Panos_SWATH_D7a.wiff	28.98	1988718				20151113_Panos_SWATH_D8a.wiff	28.7	1281692				20151113_Panos_SWATH_D9a.wiff	28.99	505194
sp|P63261|PERM_HUMAN	VVLEGGIDPILR	640.882	2	22.1	641.885	2	precursor [M+2]		20151113_Panos_SWATH_D16a.wiff	29.05	750416				20151113_Panos_SWATH_D7a.wiff	28.92	804099				20151113_Panos_SWATH_D8a.wiff	28.7	516312				20151113_Panos_SWATH_D9a.wiff	28.99	210022
sp|P63261|PERM_HUMAN	NNIFMSNSYPR	671.814	2	23.1	671.814	2	precursor		20151113_Panos_SWATH_D16a.wiff	36.05	41897212				20151113_Panos_SWATH_D7a.wiff	35.98	30982386				20151113_Panos_SWATH_D8a.wiff	35.76	30220380				20151113_Panos_SWATH_D9a.wiff	35.88	16493031
sp|P63261|PERM_HUMAN	NNIFMSNSYPR	671.814	2	23.1	672.315	2	precursor [M+1]		20151113_Panos_SWATH_D16a.wiff	36.05	32845826				20151113_Panos_SWATH_D7a.wiff	36.04	26536966				20151113_Panos_SWATH_D8a.wiff	35.7	25598450				20151113_Panos_SWATH_D9a.wiff	35.88	13857662
sp|P63261|PERM_HUMAN	NNIFMSNSYPR	671.814	2	23.1	672.816	2	precursor [M+2]		20151113_Panos_SWATH_D16a.wiff	36.05	15252075				20151113_Panos_SWATH_D7a.wiff	36.04	11249699				20151113_Panos_SWATH_D8a.wiff	35.76	11344196				20151113_Panos_SWATH_D9a.wiff	35.88	6489989
sp|P08311|CATG_HUMAN	TIQNDIMLLQLSR	772.927	2	26.1	1202.66	1	y10		20151113_Panos_SWATH_D16a.wiff	36.95	231156				20151113_Panos_SWATH_D7a.wiff	36.89	241212				20151113_Panos_SWATH_D8a.wiff	36.72	164458				20151113_Panos_SWATH_D9a.wiff	36.83	87699
sp|P08311|CATG_HUMAN	TIQNDIMLLQLSR	772.927	2	26.1	860.502	1	y7		20151113_Panos_SWATH_D16a.wiff	36.95	337292				20151113_Panos_SWATH_D7a.wiff	36.89	333862				20151113_Panos_SWATH_D8a.wiff	36.72	227872				20151113_Panos_SWATH_D9a.wiff	36.83	106905
sp|P08311|CATG_HUMAN	TIQNDIMLLQLSR	772.927	2	26.1	729.462	1	y6		20151113_Panos_SWATH_D16a.wiff	36.95	183407				20151113_Panos_SWATH_D7a.wiff	36.89	188199				20151113_Panos_SWATH_D8a.wiff	36.72	117353				20151113_Panos_SWATH_D9a.wiff	36.89	66380
sp|P08311|CATG_HUMAN	SSGVPPEVFTR	588.306	2	20.6	588.306	2	precursor		20151113_Panos_SWATH_D16a.wiff	30.48	2093711	4965274	0.456636		20151113_Panos_SWATH_D7a.wiff	30.36	1947504	4567186	0.327845		20151113_Panos_SWATH_D8a.wiff	30.14	2070425	4645576	0.316581		20151113_Panos_SWATH_D9a.wiff	30.48	890481	1967862	0.197156
sp|P08311|CATG_HUMAN	SSGVPPEVFTR	588.306	2	20.6	588.808	2	precursor [M+1]		20151113_Panos_SWATH_D16a.wiff	30.54	1438235				20151113_Panos_SWATH_D7a.wiff	30.36	1203514				20151113_Panos_SWATH_D8a.wiff	30.14	1392991				20151113_Panos_SWATH_D9a.wiff	30.48	542310
sp|P08311|CATG_HUMAN	SSGVPPEVFTR	588.306	2	20.6	589.309	2	precursor [M+2]		20151113_Panos_SWATH_D16a.wiff	30.54	681473				20151113_Panos_SWATH_D7a.wiff	30.36	652895				20151113_Panos_SWATH_D8a.wiff	30.14	672477				20151113_Panos_SWATH_D9a.wiff	30.48	274087
sp|P24158|PRTN3_HUMAN	VALYVDWIR	567.819	2	19.9	567.819	2	precursor		20151113_Panos_SWATH_D16a.wiff	34.27	466421				20151113_Panos_SWATH_D7a.wiff	34.2	401733				20151113_Panos_SWATH_D8a.wiff	34.04	132058				20151113_Panos_SWATH_D9a.wiff	15.44	63383
sp|P24158|PRTN3_HUMAN	VALYVDWIR	567.819	2	19.9	568.32	2	precursor [M+1]		20151113_Panos_SWATH_D16a.wiff	34.33	316132	904996	0.0832287		20151113_Panos_SWATH_D7a.wiff	34.2	292910	801589	0.0575402		20151113_Panos_SWATH_D8a.wiff	34.04	105659	271892	0.0185286		20151113_Panos_SWATH_D9a.wiff	15.38	62457	151430	0.0151714
sp|P24158|PRTN3_HUMAN	VALYVDWIR	567.819	2	19.9	568.822	2	precursor [M+2]		20151113_Panos_SWATH_D16a.wiff	34.27	122443				20151113_Panos_SWATH_D7a.wiff	34.2	106946				20151113_Panos_SWATH_D8a.wiff	33.98	34175				20151113_Panos_SWATH_D9a.wiff	15.44	25590
sp|P80188|NGAL_HUMAN	VPLQQNFQDNQFQGK	895.945	2	29.8	895.945	2	precursor		20151113_Panos_SWATH_D16a.wiff	30.08	3017044				20151113_Panos_SWATH_D7a.wiff	30.07	3229221				20151113_Panos_SWATH_D8a.wiff	29.85	3728199				20151113_Panos_SWATH_D9a.wiff	30.02	2456309
sp|P80188|NGAL_HUMAN	VPLQQNFQDNQFQGK	895.945	2	29.8	896.446	2	precursor [M+1]		20151113_Panos_SWATH_D16a.wiff	30.14	2898991	7542815	0.693681		20151113_Panos_SWATH_D7a.wiff	30.01	3282702	8277317	0.594168		20151113_Panos_SWATH_D8a.wiff	29.85	3438723	9159813	0.624212		20151113_Panos_SWATH_D9a.wiff	30.08	2333715	6032109	0.604344
sp|P80188|NGAL_HUMAN	VPLQQNFQDNQFQGK	895.945	2	29.8	896.947	2	precursor [M+2]		20151113_Panos_SWATH_D16a.wiff	30.08	1626780				20151113_Panos_SWATH_D7a.wiff	30.01	1765394				20151113_Panos_SWATH_D8a.wiff	29.85	1992891				20151113_Panos_SWATH_D9a.wiff	30.08	1242085
sp|P02788|TRFL_HUMAN	DSAIGFSRVPPR	651.352	2	22.4	915.516	1	y8		20151113_Panos_SWATH_D16a.wiff	18.22	490071				20151113_Panos_SWATH_D7a.wiff	17.99	768048				20151113_Panos_SWATH_D8a.wiff	17.48	1048452				20151113_Panos_SWATH_D9a.wiff	17.88	740993
sp|P02788|TRFL_HUMAN	DSAIGFSRVPPR	651.352	2	22.4	458.262	2	y8		20151113_Panos_SWATH_D16a.wiff	18.22	130788	838744	0.0771358		20151113_Panos_SWATH_D7a.wiff	17.99	211174	1374800	0.0986868		20151113_Panos_SWATH_D8a.wiff	17.48	294388	1898225	0.129358		20151113_Panos_SWATH_D9a.wiff	17.88	213547	1340122	0.134264
sp|P02788|TRFL_HUMAN	DSAIGFSRVPPR	651.352	2	22.4	564.296	2	b11		20151113_Panos_SWATH_D16a.wiff	18.22	217885				20151113_Panos_SWATH_D7a.wiff	18.05	395578				20151113_Panos_SWATH_D8a.wiff	17.48	555385				20151113_Panos_SWATH_D9a.wiff	17.82	385582
sp|P10914|IRF1_HUMAN	GYLLNEPGVQPTSVYGDFSC[+114]K	796.711	3	32.6	467.192	2	y7		20151113_Panos_SWATH_D16a.wiff	16.29	121133				20151113_Panos_SWATH_D7a.wiff	15.83	178741				20151113_Panos_SWATH_D8a.wiff	15.65	186934				20151113_Panos_SWATH_D9a.wiff	15.71	222720
sp|P10914|IRF1_HUMAN	GYLLNEPGVQPTSVYGDFSC[+114]K	796.711	3	32.6	728.378	2	b14		20151113_Panos_SWATH_D16a.wiff	16.34	118146	415741	0.038234		20151113_Panos_SWATH_D7a.wiff	15.83	218360	679718	0.0487919		20151113_Panos_SWATH_D8a.wiff	15.6	212190	660639	0.0450205		20151113_Panos_SWATH_D9a.wiff	15.77	252988	812713	0.081424
sp|P10914|IRF1_HUMAN	GYLLNEPGVQPTSVYGDFSC[+114]K	796.711	3	32.6	559.282	3	b16		20151113_Panos_SWATH_D16a.wiff	16.29	176462				20151113_Panos_SWATH_D7a.wiff	15.83	282617				20151113_Panos_SWATH_D8a.wiff	15.6	261515				20151113_Panos_SWATH_D9a.wiff	15.77	337005
sp|P41218|MNDA_HUMAN	INQEEVGLAAPAPTAR	546.293	3	23	900.479	1	c8		20151113_Panos_SWATH_D16a.wiff	12.87	5415359				20151113_Panos_SWATH_D7a.wiff	12.58	5391096				20151113_Panos_SWATH_D8a.wiff	12.64	7798849				20151113_Panos_SWATH_D9a.wiff	12.75	7227678
sp|P41218|MNDA_HUMAN	INQEEVGLAAPAPTAR	546.293	3	23	450.743	2	c8		20151113_Panos_SWATH_D16a.wiff	12.87	1782566	10738569	0.987582		20151113_Panos_SWATH_D7a.wiff	12.7	1840499	10782973	0.77403		20151113_Panos_SWATH_D8a.wiff	12.29	2964181	16309778	1.11146		20151113_Panos_SWATH_D9a.wiff	12.35	2788535	15202900	1.52315
sp|P41218|MNDA_HUMAN	INQEEVGLAAPAPTAR	546.293	3	23	740.394	2	c15		20151113_Panos_SWATH_D16a.wiff	12.87	3540644				20151113_Panos_SWATH_D7a.wiff	12.64	3551378				20151113_Panos_SWATH_D8a.wiff	12.52	5546748				20151113_Panos_SWATH_D9a.wiff	12.58	5186687
sp|P14780|MMP9_HUMAN	QLAEEYLYRYGYTR	608.969	3	25.4	815.416	1	y6		20151113_Panos_SWATH_D16a.wiff	16.32	286360				20151113_Panos_SWATH_D7a.wiff	15.86	494203				20151113_Panos_SWATH_D8a.wiff	15.69	446080				20151113_Panos_SWATH_D9a.wiff	15.92	507627
sp|P14780|MMP9_HUMAN	QLAEEYLYRYGYTR	608.969	3	25.4	659.315	1	y5		20151113_Panos_SWATH_D16a.wiff	16.38	153390				20151113_Panos_SWATH_D7a.wiff	15.92	222716				20151113_Panos_SWATH_D8a.wiff	15.69	191544				20151113_Panos_SWATH_D9a.wiff	15.86	221078
sp|P14780|MMP9_HUMAN	QLAEEYLYRYGYTR	608.969	3	25.4	734.336	1	b6		20151113_Panos_SWATH_D16a.wiff	16.32	224328				20151113_Panos_SWATH_D7a.wiff	15.8	336744				20151113_Panos_SWATH_D8a.wiff	15.69	319935				20151113_Panos_SWATH_D9a.wiff	15.8	366957
sp|P14780|MMP9_HUMAN	QLSLPETGELDSATLKAMR	687.361	3	28.4	1234.65	1	y11		20151113_Panos_SWATH_D16a.wiff	39.21	377937				20151113_Panos_SWATH_D7a.wiff	39.27	316510				20151113_Panos_SWATH_D8a.wiff	38.98	515113				20151113_Panos_SWATH_D9a.wiff	39.15	524065
sp|P14780|MMP9_HUMAN	QLSLPETGELDSATLKAMR	687.361	3	28.4	778.396	2	b15		20151113_Panos_SWATH_D16a.wiff	39.21	545569	16000901	1.47154		20151113_Panos_SWATH_D7a.wiff	39.21	424331	14751193	1.05888		20151113_Panos_SWATH_D8a.wiff	38.98	721428	26125919	1.7804		20151113_Panos_SWATH_D9a.wiff	39.1	704411	24250188	2.42957
sp|P14780|MMP9_HUMAN	QLSLPETGELDSATLKAMR	687.361	3	28.4	842.444	2	b16		20151113_Panos_SWATH_D16a.wiff	39.21	1230442				20151113_Panos_SWATH_D7a.wiff	39.21	1015391				20151113_Panos_SWATH_D8a.wiff	38.98	1669130				20151113_Panos_SWATH_D9a.wiff	39.1	1669651
sp|P14780|MMP9_HUMAN	AFALWSAVTPLTFTRVYSR	547.299	4	23.1	589.313	1	b5		20151113_Panos_SWATH_D16a.wiff	13.04	10344990				20151113_Panos_SWATH_D7a.wiff	12.64	9368894				20151113_Panos_SWATH_D8a.wiff	12.41	17299868				20151113_Panos_SWATH_D9a.wiff	12.52	15660563
sp|P14780|MMP9_HUMAN	AFALWSAVTPLTFTRVYSR	547.299	4	23.1	676.345	1	b6		20151113_Panos_SWATH_D16a.wiff	12.87	242871				20151113_Panos_SWATH_D7a.wiff	12.64	211185				20151113_Panos_SWATH_D8a.wiff	12.41	435954				20151113_Panos_SWATH_D9a.wiff	12.35	415076
sp|P14780|MMP9_HUMAN	AFALWSAVTPLTFTRVYSR	547.299	4	23.1	703.379	2	b13		20151113_Panos_SWATH_D16a.wiff	12.81	2595014				20151113_Panos_SWATH_D7a.wiff	12.64	2361219				20151113_Panos_SWATH_D8a.wiff	12.41	4526867				20151113_Panos_SWATH_D9a.wiff	12.52	4180760
sp|P22083|FUT4_HUMAN	LEPQLQHESR	618.82	2	21.5	994.506	1	y8		20151113_Panos_SWATH_D16a.wiff	42.61	52576				20151113_Panos_SWATH_D7a.wiff	42.61	65443				20151113_Panos_SWATH_D8a.wiff	42.5	99953				20151113_Panos_SWATH_D9a.wiff	42.55	96287
sp|P22083|FUT4_HUMAN	LEPQLQHESR	618.82	2	21.5	897.454	1	y7		20151113_Panos_SWATH_D16a.wiff	42.61	255071				20151113_Panos_SWATH_D7a.wiff	42.67	296109				20151113_Panos_SWATH_D8a.wiff	42.5	420060				20151113_Panos_SWATH_D9a.wiff	42.61	397700
sp|P22083|FUT4_HUMAN	LEPQLQHESR	618.82	2	21.5	1062.52	1	b9		20151113_Panos_SWATH_D16a.wiff	42.61	21748	1259571	0.115838		20151113_Panos_SWATH_D7a.wiff	42.67	22701	1343415	0.0964339		20151113_Panos_SWATH_D8a.wiff	42.5	34348	2158005	0.147061		20151113_Panos_SWATH_D9a.wiff	42.61	32417	2084980	0.20889
sp|P22083|FUT4_HUMAN	VLDYEEAAAAAEALATSSPRPPGQR	514.863	5	21.8	710.406	1	y6		20151113_Panos_SWATH_D16a.wiff	23.54	235259				20151113_Panos_SWATH_D7a.wiff	23.54	243244				20151113_Panos_SWATH_D8a.wiff	23.14	395701				20151113_Panos_SWATH_D9a.wiff	23.43	383580
sp|P22083|FUT4_HUMAN	VLDYEEAAAAAEALATSSPRPPGQR	514.863	5	21.8	554.305	1	y5		20151113_Panos_SWATH_D16a.wiff	23.6	299830				20151113_Panos_SWATH_D7a.wiff	23.48	360152				20151113_Panos_SWATH_D8a.wiff	23.14	632329				20151113_Panos_SWATH_D9a.wiff	23.37	611965
sp|P22083|FUT4_HUMAN	VLDYEEAAAAAEALATSSPRPPGQR	514.863	5	21.8	882.42	2	b18		20151113_Panos_SWATH_D16a.wiff	23.6	395087				20151113_Panos_SWATH_D7a.wiff	23.54	355766				20151113_Panos_SWATH_D8a.wiff	23.08	575614				20151113_Panos_SWATH_D9a.wiff	23.43	563031
sp|P22894|MMP8_HUMAN	DISNYGFPSSVQAIDAAVFYR	774.046	3	31.7	1339.7	1	y12		20151113_Panos_SWATH_D16a.wiff	46.76	168159				20151113_Panos_SWATH_D7a.wiff	46.76	172087				20151113_Panos_SWATH_D8a.wiff	46.71	218836				20151113_Panos_SWATH_D9a.wiff	46.76	449728
sp|P22894|MMP8_HUMAN	DISNYGFPSSVQAIDAAVFYR	774.046	3	31.7	1153.6	1	y10		20151113_Panos_SWATH_D16a.wiff	46.76	46205	254586	0.0234132		20151113_Panos_SWATH_D7a.wiff	46.76	51800	263712	0.0189299		20151113_Panos_SWATH_D8a.wiff	46.71	67663	334682	0.0228075		20151113_Panos_SWATH_D9a.wiff	46.71	137297	696307	0.0697615
sp|P22894|MMP8_HUMAN	DISNYGFPSSVQAIDAAVFYR	774.046	3	31.7	762.396	2	y14		20151113_Panos_SWATH_D16a.wiff	46.82	40222				20151113_Panos_SWATH_D7a.wiff	46.76	39825				20151113_Panos_SWATH_D8a.wiff	46.71	48183				20151113_Panos_SWATH_D9a.wiff	46.71	109282
sp|Q9H334|FOXP1_HUMAN	YNVPISSADIAQNQEFYK	696.341	3	28.7	1027.48	1	y8		20151113_Panos_SWATH_D16a.wiff	22.71	28589				20151113_Panos_SWATH_D7a.wiff	22.48	42667				20151113_Panos_SWATH_D8a.wiff	22.07	139379				20151113_Panos_SWATH_D9a.wiff	22.42	134088
sp|Q9H334|FOXP1_HUMAN	YNVPISSADIAQNQEFYK	696.341	3	28.7	714.346	1	y5		20151113_Panos_SWATH_D16a.wiff	22.53	35047	126733	0.0116551		20151113_Panos_SWATH_D7a.wiff	22.48	72662	214383	0.015389		20151113_Panos_SWATH_D8a.wiff	22.07	177588	566705	0.0386192		20151113_Panos_SWATH_D9a.wiff	22.42	168903	552793	0.0553832
sp|Q9H334|FOXP1_HUMAN	YNVPISSADIAQNQEFYK	696.341	3	28.7	807.394	2	y14		20151113_Panos_SWATH_D16a.wiff	22.65	63097				20151113_Panos_SWATH_D7a.wiff	22.48	99054				20151113_Panos_SWATH_D8a.wiff	22.02	249738				20151113_Panos_SWATH_D9a.wiff	22.36	249802
sp|P63261|ACTG_HUMAN	TTGIVMDSGDGVTHTVPIYEGYALPHAILR	796.659	4	32.6	1110.64	1	y10		20151113_Panos_SWATH_D16a.wiff	38.67	706311				20151113_Panos_SWATH_D7a.wiff	38.67	1139092				20151113_Panos_SWATH_D8a.wiff	38.44	1067418				20151113_Panos_SWATH_D9a.wiff	38.56	823523
sp|P63261|ACTG_HUMAN	TTGIVMDSGDGVTHTVPIYEGYALPHAILR	796.659	4	32.6	890.557	1	y8		20151113_Panos_SWATH_D16a.wiff	38.67	653206				20151113_Panos_SWATH_D7a.wiff	38.67	1051959				20151113_Panos_SWATH_D8a.wiff	38.44	1009256				20151113_Panos_SWATH_D9a.wiff	38.56	796113
sp|P63261|ACTG_HUMAN	TTGIVMDSGDGVTHTVPIYEGYALPHAILR	796.659	4	32.6	706.436	1	y6		20151113_Panos_SWATH_D16a.wiff	38.67	2045034				20151113_Panos_SWATH_D7a.wiff	38.67	3075815				20151113_Panos_SWATH_D8a.wiff	38.44	3019862				20151113_Panos_SWATH_D9a.wiff	38.61	2246770
sp|P63261|ACTG_HUMAN	SYELPDGQVITIGNER	895.95	2	29.8	895.95	2	precursor		20151113_Panos_SWATH_D16a.wiff	30.08	2992887	10873602			20151113_Panos_SWATH_D7a.wiff	30.07	3364072	13930947			20151113_Panos_SWATH_D8a.wiff	29.85	3891037	14674194			20151113_Panos_SWATH_D9a.wiff	30.02	2517444	9981248
sp|P63261|ACTG_HUMAN	SYELPDGQVITIGNER	895.95	2	29.8	896.451	2	precursor [M+1]		20151113_Panos_SWATH_D16a.wiff	30.14	2867583				20151113_Panos_SWATH_D7a.wiff	30.01	3460566				20151113_Panos_SWATH_D8a.wiff	29.85	3622262				20151113_Panos_SWATH_D9a.wiff	30.08	2318267
sp|P63261|ACTG_HUMAN	SYELPDGQVITIGNER	895.95	2	29.8	896.952	2	precursor [M+2]		20151113_Panos_SWATH_D16a.wiff	30.08	1608581				20151113_Panos_SWATH_D7a.wiff	30.01	1839443				20151113_Panos_SWATH_D8a.wiff	29.73	2064359				20151113_Panos_SWATH_D9a.wiff	30.08	1279131
															YWHAZ	795282	970989	1.09839e+06	739177
																0.0731388	0.0697001	0.0748515	0.0740566
															PRDX5	545494	692659	770264	518086
																0.0501668	0.0497209	0.0524911	0.051906
															ACTN4	73435.4	89575.7	102952	68127.3
																0.00675355	0.00642998	0.00701587	0.00682553

## Sheet: Normalised
Protein Name	6	7	8	9
CAMP	0.174373	0.343523	0.272243	0.379901
	6	7	8	9
CD11b	0.0816966	0.0924387	0.0777187	0.136893
	6	7	8	9
NR3C1	0.144036	0.141766	0.190452	0.223173
	6	7	8	9
ARID5B	0.0442732	0.066109	0.0517871	0.101797
	6	7	8	9
CEBPD	0.850099	0.498875	0.958432	1.30563
	6	7	8	9
GCSFR	0.515538	0.323696	0.45427	0.674888
	6	7	8	9
CEBPA	0.13515	0.138978	0.189681	0.238641
	6	7	8	9
AZU1	0.376931	0.356329	0.583494	0.648732
	6	7	8	9
MPO	9.41253	5.83129	5.12875	4.04208
	6	7	8	9
CTSG	0.456636	0.327845	0.316581	0.197156
	6	7	8	9
PRTN3	0.0832287	0.0575402	0.0185286	0.0151714
	6	7	8	9
LCN2	0.693681	0.594168	0.624212	0.604344
	6	7	8	9
LTF	0.0771358	0.0986868	0.129358	0.134264
	6	7	8	9
IRF1	0.038234	0.0487919	0.0450205	0.081424
	6	7	8	9
MNDA	0.987582	0.77403	1.11146	1.52315
	6	7	8	9
MMP9	1.47154	1.05888	1.7804	2.42957
	6	7	8	9
CD15	0.115838	0.0964339	0.147061	0.20889
	6	7	8	9
MMP8	0.0234132	0.0189299	0.0228075	0.0697615
	6	7	8	9
FOXP1	0.0116551	0.015389	0.0386192	0.0553832
	6	7	8	9
YWHAZ	0.0731388	0.0697001	0.0748515	0.0740566
	6	7	8	9
ACTN4	0.00675355	0.00642998	0.00701587	0.00682553
	6	7	8
PRDX5	0.0501668	0.0497209	0.0524911
Protein Name	6	7	8	9
MPO	9.41253	5.83129	5.12875	4.04208
MMP9	1.47154	1.05888	1.7804	2.42957
MNDA	0.987582	0.77403	1.11146	1.52315
CEBPD	0.850099	0.498875	0.958432	1.30563
LCN2	0.693681	0.594168	0.624212	0.604344
GCSFR	0.515538	0.323696	0.45427	0.674888
CTSG	0.456636	0.327845	0.316581	0.197156
AZU1	0.376931	0.356329	0.583494	0.648732
CAMP	0.174373	0.343523	0.272243	0.379901
NR3C1	0.144036	0.141766	0.190452	0.223173
CEBPA	0.13515	0.138978	0.189681	0.238641
CD15	0.115838	0.0964339	0.147061	0.20889
PRTN3	0.0832287	0.0575402	0.0185286	0.0151714
CD11b	0.0816966	0.0924387	0.0777187	0.136893
LTF	0.0771358	0.0986868	0.129358	0.134264
ARID5B	0.0442732	0.066109	0.0517871	0.101797
IRF1	0.038234	0.0487919	0.0450205	0.081424
MMP8	0.0234132	0.0189299	0.0228075	0.0697615
FOXP1	0.0116551	0.015389	0.0386192	0.0553832
ACTN4	0.00675355	0.00642998	0.00701587	0.00682553
YWHAZ	0.0731388	0.0697001	0.0748515	0.0740566
PRDX5	0.0501668	0.0497209	0.0524911	0.051906
