# Supplementary material for: Network mapping of primary CD34+ cells by Ampliseq based whole transcriptome targeted resequencing identifies unexplored differentiation regulatory relationships
Source: PLoS One. 2021 Feb 5;16(2):e0246107. doi: 10.1371/journal.pone.0246107 (PMC7864404; doi:10.1371/journal.pone.0246107)
Supplement: S3 File — (XLS) [file pone.0246107.s011.xls]

## Sheet: correctedNames_rnaAmpliseq.aib1
Genes	D0_AIB103_BC03	D1_AIB103_BC04	D2_AIB103_BC05	D3_AIB103_BC06	D4_AIB103_BC07	D5_AIB103_BC08	D6_AIB103_BC09	D7_AIB103_BC10	D8_AIB103_BC11	D9_AIB103_BC12	D0_AIB104_BC13	D1_AIB104_BC14	D2_AIB104_BC15	D3_AIB104_BC16	D4_AIB104_BC17	D5_AIB104_BC18	D6_AIB104_BC19	D7_AIB104_BC20	D8_AIB104_BC21	D9_AIB104_BC22	D0_AIB105_BC23	D1_AIB105_BC24	D2_AIB105_BC25	D3_AIB105_BC26	D4_AIB105_BC27	D5_AIB105_BC28	D6_AIB105_BC29	D7_AIB105_BC30	D8_AIB105_BC31	D9_AIB105_BC32
SEC24B-AS1	0	0	0	0	0	0	0	0	0	0	0	0	0	0	1	0	0	0	0	1	0	1	0	0	0	0	0	0	0	0
A1BG	1	1	0	0	0	2	2	4	0	9	0	0	1	3	1	0	0	4	0	10	1	2	0	1	1	4	2	6	1	5
A1CF	0	0	0	0	0	0	0	0	0	0	0	0	0	0	0	0	1	0	0	0	0	0	0	0	0	0	0	0	0	0
GGACT	0	1	0	2	1	1	0	1	0	3	0	0	0	0	1	0	0	0	0	0	0	0	0	0	0	0	0	0	0	1
A2M	0	0	0	2	0	1	0	0	3	0	0	0	0	0	2	0	0	0	1	0	0	0	0	1	0	1	0	0	1	4
A2ML1	0	0	0	0	0	0	0	0	0	0	0	0	0	0	0	0	0	0	0	0	0	0	0	0	0	0	0	0	0	3
A2MP1	0	0	0	0	0	0	0	0	0	0	0	0	0	0	0	0	0	0	0	0	0	0	0	0	0	0	0	0	0	0
A4GALT	0	0	0	0	1	0	0	2	1	1	0	0	0	0	0	0	0	0	1	4	0	0	0	0	0	0	0	0	0	0
A4GNT	0	0	0	0	0	0	0	0	0	0	0	0	0	0	0	0	0	1	0	0	0	0	0	0	0	0	0	0	0	0
AAAS	270	215	259	242	311	222	193	76	130	35	348	241	206	290	210	135	138	108	76	66	286	229	225	176	218	196	159	74	76	44
AACS	79	31	28	102	111	97	91	88	61	12	43	20	54	49	48	108	46	90	46	23	50	36	44	30	50	56	61	81	49	41
AADAC	0	0	0	0	0	0	0	0	0	0	0	0	0	0	0	0	0	0	0	0	0	0	0	0	0	0	0	0	0	2
AADACL2	0	0	0	0	0	0	0	0	0	0	0	0	0	0	0	0	0	0	0	0	0	0	0	0	0	0	0	0	0	0
AADACL3	0	0	0	0	0	0	0	0	0	0	0	0	0	0	0	0	0	0	0	0	0	0	0	0	0	0	0	0	0	0
AADACL4	0	0	0	0	0	0	0	0	0	0	0	0	0	0	0	0	0	0	0	0	0	0	0	0	0	0	0	0	0	0
AADAT	12	2	0	1	0	0	0	0	0	0	2	0	2	0	0	0	0	0	0	0	4	0	0	0	0	0	1	0	0	0
AAGAB	15	3	6	8	16	12	8	1	3	1	2	2	1	3	1	7	2	2	2	1	4	6	2	2	7	0	1	1	3	20
AAK1	0	0	0	1	1	1	0	1	1	0	1	0	4	3	0	3	0	0	0	0	1	1	1	1	0	0	0	2	0	2
AAMP	67	24	18	27	23	13	10	38	14	0	29	25	17	19	16	21	12	12	6	1	35	23	36	16	18	6	25	11	7	8
AANAT	0	1	2	1	0	0	2	2	1	0	1	0	0	0	1	0	2	2	2	3	0	2	0	0	0	0	0	1	2	2
AARS	2293	1511	1349	1761	1623	1256	830	488	409	151	1636	1465	1384	1298	1090	1326	802	480	417	300	1962	1826	1686	1142	1406	1149	1020	583	521	279
AARS2	67	46	32	25	50	40	53	49	25	7	49	53	24	27	31	28	42	33	21	11	45	68	49	16	24	25	53	70	25	8
PTGES3L-AARSD1	1	2	1	1	0	0	0	0	0	1	0	0	1	2	0	0	0	0	0	0	0	1	0	2	0	0	1	0	0	0
AASDH	3	0	0	2	0	3	0	0	1	0	3	0	0	1	0	2	1	1	0	3	1	1	0	0	0	0	4	2	0	0
AASDHPPT	39	2	6	18	19	19	6	4	2	1	13	6	11	8	19	20	2	3	4	0	13	16	4	4	6	6	4	4	4	2
AASS	1	0	0	2	0	0	0	0	0	0	0	0	1	0	0	2	0	0	0	0	0	0	0	0	0	0	0	0	0	0
AATF	29	3	8	28	16	15	6	6	18	5	8	10	8	8	11	22	5	7	7	4	7	14	7	8	12	7	10	15	7	17
AATK	31	15	35	41	71	48	403	1002	1346	1249	31	25	18	31	40	43	398	1138	1188	2028	32	29	32	30	32	57	381	1157	2010	1415
ABAT	102	40	51	19	25	47	70	133	229	338	66	60	35	34	33	51	61	173	269	476	86	68	35	29	42	23	80	175	416	345
ABCA1	0	0	1	3	8	4	9	31	10	0	0	1	6	0	3	6	8	12	2	3	0	1	0	0	4	9	11	22	3	8
ABCA10	0	0	0	0	0	0	0	0	0	0	0	0	0	0	0	0	0	0	0	0	0	0	0	0	0	0	0	0	0	0
ABCA12	0	0	0	0	0	0	0	0	0	0	0	0	0	0	0	0	0	0	0	1	0	0	0	0	0	0	0	0	0	0
ABCA13	0	0	0	16	18	26	81	66	88	12	0	1	0	3	9	27	70	76	45	27	0	0	0	2	5	10	92	76	77	44
ABCA17P	0	0	0	0	0	0	0	0	0	0	0	0	0	0	0	0	0	0	0	0	0	0	0	0	0	0	0	0	0	0
ABCA2	1656	1220	982	711	550	304	621	922	1110	524	1764	1682	1022	762	446	245	707	1176	1119	774	2051	1922	1426	834	608	273	736	1066	1237	707
ABCA3	40	11	13	5	1	6	6	4	5	0	42	10	4	1	9	8	1	4	5	5	36	16	18	2	4	8	4	7	4	8
ABCA4	0	0	1	0	0	0	0	0	0	0	0	0	0	0	0	0	0	0	2	0	0	0	0	0	0	0	0	0	0	0
ABCA5	0	0	0	1	0	0	0	1	5	0	0	0	0	0	0	1	0	0	0	0	0	0	1	0	0	0	3	1	0	2
ABCA6	0	1	1	0	3	0	1	1	4	0	0	0	2	1	0	0	1	1	0	0	0	0	0	0	3	0	1	2	1	0
ABCA7	7	6	10	12	18	25	276	480	396	159	5	3	7	13	9	25	217	519	244	230	4	4	17	5	9	30	208	576	404	208
ABCA8	0	0	0	0	0	0	0	0	0	0	0	0	0	0	0	0	0	0	0	0	0	0	0	0	0	0	0	0	0	0
ABCA9	0	0	0	0	0	0	0	0	0	1	0	0	0	0	0	0	0	1	0	1	0	0	0	0	0	0	0	0	0	0
ABCB1	2	0	0	0	0	0	0	1	0	0	1	1	0	0	0	0	0	0	0	0	0	3	0	0	0	0	0	0	0	0
ABCB10	428	504	557	861	698	446	255	179	190	57	320	472	555	484	376	377	242	209	125	76	320	553	532	406	435	309	277	196	196	93
ABCB11	0	0	0	0	0	0	0	0	0	0	0	0	0	0	0	0	0	0	0	0	0	0	0	0	0	0	0	0	0	0
ABCB4	5	0	0	0	0	0	0	0	0	0	1	0	1	0	0	0	0	0	0	1	0	0	0	0	0	0	0	0	0	0
ABCB5	0	0	0	0	0	0	0	0	0	0	0	0	0	0	0	0	0	0	0	0	0	0	0	0	0	0	0	0	0	0
ABCB6	21	6	5	3	1	3	6	13	20	27	13	14	1	4	0	0	7	23	25	23	21	10	5	7	1	7	9	21	20	30
ABCB7	1	0	0	0	0	0	0	1	0	0	0	1	0	0	0	1	0	0	0	0	0	0	0	0	0	0	0	0	0	0
ABCB8	45	36	52	35	37	30	50	53	34	27	28	28	44	19	33	32	20	39	23	29	41	28	42	37	38	32	27	39	29	20
ABCB9	3	1	0	0	0	3	0	0	0	0	1	0	0	0	0	0	0	0	1	1	0	1	0	0	0	2	0	0	0	0
ABCC1	56	26	12	21	14	7	11	18	21	7	31	17	14	6	5	20	16	15	9	15	29	19	11	8	9	12	18	23	9	8
ABCC10	3	2	2	18	10	7	5	8	17	3	11	1	4	4	1	14	6	11	5	12	2	5	5	4	8	0	6	13	19	30
ABCC11	0	0	0	0	0	0	0	0	0	0	0	0	0	0	0	0	0	0	0	0	0	0	0	0	0	0	0	0	0	0
ABCC12	0	0	0	0	0	0	0	0	0	0	0	0	0	0	0	0	0	0	0	0	0	0	0	0	0	0	0	0	0	0
ABCC2	0	0	0	0	0	3	0	2	1	1	0	1	1	0	0	0	0	1	0	0	0	0	0	0	0	0	4	0	2	2
ABCC3	0	0	0	1	0	0	0	0	0	0	0	0	0	0	0	0	0	0	0	0	0	0	0	0	0	0	0	0	0	0
ABCC4	13	0	1	2	2	1	0	0	1	0	2	1	0	0	3	0	0	0	0	0	0	2	0	3	3	2	0	0	0	1
ABCC5	7	0	1	5	6	2	12	26	30	4	4	1	1	1	1	7	2	6	7	18	0	1	3	0	2	0	8	16	10	26
ABCC6	0	0	0	0	0	0	3	0	1	1	0	0	0	0	0	1	0	1	1	0	0	0	0	0	0	0	2	1	0	2
ABCC8	0	0	0	0	0	0	0	0	0	0	0	0	0	0	0	0	0	0	0	0	0	0	0	0	0	0	0	0	0	0
ABCC9	0	0	0	0	0	0	0	0	0	0	0	0	0	0	0	0	0	0	0	0	0	0	0	0	0	0	0	0	0	0
ABCD1	12	7	7	11	13	8	17	50	48	17	6	7	6	7	13	14	30	49	30	16	12	10	13	2	16	15	43	55	50	51
ABCD2	0	0	0	0	0	0	0	0	0	0	0	0	0	0	0	0	0	0	0	0	0	0	0	0	0	0	0	0	0	0
ABCD3	123	21	53	98	71	80	47	33	63	10	66	49	53	39	36	46	47	59	29	14	24	40	48	39	41	33	78	46	50	25
ABCD4	185	145	109	85	93	52	161	191	194	96	142	133	117	70	51	67	169	237	157	138	151	157	109	60	75	50	180	235	202	120
ABCE1	195	53	59	120	74	78	19	6	20	1	87	59	54	42	59	66	24	4	4	4	89	71	62	44	60	26	39	13	6	3
ABCF1	169	41	30	65	43	27	28	25	42	28	28	33	30	21	22	32	36	25	17	14	37	60	23	16	28	15	44	41	20	13
ABCF2	342	109	103	229	214	129	86	69	47	10	210	158	155	108	140	144	66	67	36	28	132	205	140	87	122	57	79	81	34	30
ABCF3	33	0	4	8	6	12	1	5	12	1	5	2	9	7	5	12	1	4	5	2	2	8	5	1	7	4	6	10	9	5
ABCG1	0	0	0	0	0	0	0	0	0	0	0	0	0	0	0	0	0	0	0	0	0	0	0	0	0	0	0	1	0	0
ABCG2	0	0	0	0	0	0	0	0	0	0	0	0	0	0	0	0	0	0	0	0	0	0	0	0	0	0	0	0	0	0
ABCG4	0	0	0	0	0	0	0	0	0	0	0	0	0	0	0	0	0	0	0	0	0	0	0	0	0	0	0	0	1	0
ABCG5	0	0	0	0	0	0	0	1	0	0	0	0	0	0	0	0	1	1	0	1	0	0	0	0	0	0	0	1	1	0
ABCG8	0	0	0	0	0	0	0	0	0	0	0	0	0	0	0	0	0	0	1	1	0	0	0	0	0	0	0	0	1	0
ABHD1	3	0	0	1	2	3	2	1	2	0	0	0	0	0	0	1	4	1	3	2	0	1	0	1	0	1	5	4	0	1
ABHD10	70	26	26	53	33	21	12	9	15	1	61	33	36	9	27	18	20	13	11	5	28	47	19	12	10	18	19	24	7	11
ABHD11	18	4	5	8	7	2	3	8	15	4	0	1	3	6	0	4	9	3	1	4	6	6	1	5	0	3	11	15	3	6
ABHD12	69	30	40	63	81	73	47	43	54	18	34	34	28	32	43	80	59	50	23	10	26	32	23	25	46	30	57	44	31	48
ABHD12B	0	0	0	0	0	0	0	0	0	0	0	0	0	0	0	0	0	0	0	0	0	0	0	0	0	0	0	0	0	0
ABHD13	8	1	0	14	5	4	15	14	13	5	2	1	3	3	1	9	2	3	4	5	0	1	7	4	4	6	16	8	7	10
ABHD14A	11	16	19	33	32	21	12	1	4	1	14	26	18	27	18	19	15	28	6	3	20	25	21	25	25	17	18	12	7	2
ABHD14B	115	50	83	86	102	62	22	11	13	2	57	51	47	57	29	60	17	11	9	5	53	82	61	70	53	27	18	16	9	5
ABHD15	56	22	30	29	31	20	5	2	5	1	15	21	17	13	8	17	1	3	1	8	28	33	25	6	11	9	10	5	3	9
ABHD16A	227	175	220	256	239	216	310	334	443	241	161	153	191	195	136	152	261	420	446	429	213	229	201	188	224	219	297	436	567	389
ABHD16B	155	398	406	413	427	466	1254	1439	1624	966	375	540	484	635	465	405	1336	1903	1875	2130	290	413	480	357	334	444	1083	1220	1659	1269
ABHD2	194	45	57	241	198	179	89	143	238	139	53	49	66	97	112	161	100	136	139	195	83	75	68	72	132	91	126	146	184	297
ABHD3	137	105	76	105	82	57	196	241	340	211	112	129	102	72	56	80	222	360	321	381	124	127	96	83	55	59	187	354	423	338
ABHD4	3	1	2	6	4	7	7	10	24	11	2	3	1	4	2	5	4	18	20	28	3	3	4	1	3	3	14	17	19	18
ABHD5	11	3	4	17	19	48	9	34	36	18	4	3	4	8	8	13	19	25	18	12	6	4	2	6	19	11	30	17	24	21
ABHD6	14	0	4	4	3	0	1	0	6	1	4	3	1	5	0	1	1	2	0	2	4	6	2	5	6	0	4	3	5	5
ABHD8	9	2	6	30	21	22	12	10	16	2	0	1	7	3	10	16	19	6	5	5	5	14	3	5	7	9	14	14	17	12
ABI1	176	104	87	138	140	128	106	84	115	41	93	88	118	84	73	96	88	117	115	104	144	148	73	72	65	93	116	116	140	114
ABI2	10	2	0	0	0	1	0	0	0	0	1	1	3	1	0	1	0	0	0	0	1	0	1	0	2	0	0	0	2	0
ABI3	153	172	91	72	70	36	79	69	69	30	139	116	90	59	53	67	66	74	54	37	146	172	104	45	62	45	72	88	53	58
ABI3BP	0	0	0	0	0	1	0	1	0	1	0	0	0	0	0	0	0	0	0	0	0	0	0	0	0	0	0	0	1	1
ABL1	274	152	141	185	196	143	102	78	82	39	188	174	153	107	115	102	89	105	45	41	202	235	134	105	152	114	129	102	82	71
ABL2	36	5	4	16	5	9	6	4	3	1	13	4	3	2	4	14	1	7	0	0	1	7	5	1	10	4	2	3	13	16
ABLIM1	165	24	36	8	3	4	2	4	6	4	129	43	30	15	7	3	1	8	4	5	125	48	47	17	8	1	1	1	7	30
ABLIM2	0	0	0	0	0	0	0	0	0	0	0	0	0	0	0	0	1	0	0	0	0	0	0	0	0	0	0	0	0	0
ABLIM3	0	0	0	0	0	0	0	0	0	0	0	0	0	0	0	0	0	0	0	1	0	0	0	0	0	0	1	0	0	0
ABO	0	0	0	0	0	0	0	0	0	0	0	0	0	0	0	0	0	0	0	0	0	0	0	0	0	0	0	3	3	0
ABP1	58	49	38	27	27	24	11	4	24	11	73	53	33	35	17	25	13	10	15	17	111	40	46	17	39	28	18	10	22	16
ABR	5	2	4	3	6	0	12	16	22	7	2	4	4	2	2	2	3	14	8	6	2	2	3	2	1	4	1	19	10	14
ABRA	0	0	0	0	0	0	0	0	0	0	0	0	0	0	0	0	2	0	0	0	0	0	0	0	0	0	0	0	0	0
ABT1	527	423	455	352	365	333	253	195	240	104	411	405	387	247	225	243	247	203	211	146	452	509	413	265	336	291	292	272	259	151
ABTB1	44	40	56	58	101	176	594	1781	2554	1997	41	38	52	58	79	129	545	2132	2262	3098	28	33	38	55	85	205	753	1971	3184	3097
ABTB2	72	45	38	26	17	13	10	13	24	3	38	51	28	12	15	9	9	8	12	9	51	48	61	17	17	9	7	24	23	18
ACAA1	88	28	74	76	74	81	74	119	128	44	44	28	51	42	39	59	42	90	75	74	52	50	42	29	33	30	63	111	98	107
ACAA2	25	3	5	30	14	7	4	3	5	0	8	10	4	2	10	2	2	3	2	1	2	5	4	6	6	3	3	5	2	4
ACACA	59	12	7	35	22	48	15	27	16	5	9	5	6	13	15	35	14	19	5	4	14	17	5	6	20	8	27	28	15	11
ACACB	4	2	3	21	7	3	2	2	4	0	3	1	12	3	2	3	6	10	0	1	0	2	2	0	0	0	14	4	7	2
ACAD10	42	10	5	27	29	19	12	15	11	5	7	10	12	13	16	30	13	14	6	14	12	16	5	8	11	7	26	11	16	18
ACAD8	9	1	0	2	5	11	1	3	6	2	3	2	0	0	1	3	1	2	2	0	0	1	3	0	1	0	1	1	1	4
ACAD9	1065	846	967	928	998	797	992	678	535	242	895	891	896	933	823	640	830	724	461	308	1104	1031	1162	940	950	808	1018	809	620	284
ACADL	0	0	0	0	0	0	0	0	0	0	0	0	0	0	0	0	0	0	0	0	0	0	0	0	0	0	0	0	0	0
ACADM	20	2	7	6	15	23	3	2	8	2	10	9	6	6	11	11	23	4	2	0	3	4	9	8	15	10	11	5	6	3
ACADS	14	9	7	6	4	10	14	9	7	3	7	7	5	10	5	8	7	7	3	1	7	5	5	5	17	9	9	2	9	4
ACADSB	20	0	1	6	3	8	1	0	3	0	3	2	1	1	1	2	0	0	1	0	0	2	0	0	0	0	0	0	0	0
ACADVL	36	8	24	48	63	62	63	53	54	24	17	20	26	34	31	64	52	80	61	23	26	34	36	23	38	27	70	70	65	37
ACAN	0	0	0	0	0	0	0	0	1	0	0	0	0	0	0	0	0	0	0	0	0	0	0	0	0	0	0	0	0	0
ACAP1	352	247	278	408	429	458	1267	2104	2086	647	286	254	253	284	314	499	1313	2189	1864	1014	343	279	324	253	443	397	1490	2537	2593	1046
ACAP2	63	21	22	42	51	39	57	67	133	51	20	10	30	27	29	55	62	110	82	73	26	24	33	22	30	23	78	127	140	99
ACAP3	18	8	8	14	16	12	38	42	30	11	9	7	9	6	11	9	41	44	15	13	10	15	16	5	6	14	36	68	44	23
ACAT1	19	1	3	19	18	15	4	3	8	2	1	5	5	5	6	5	8	1	0	0	2	3	1	2	8	7	3	3	3	1
ACAT2	187	76	105	173	187	221	137	157	126	41	123	82	133	137	168	198	155	140	74	32	131	118	135	96	148	119	156	162	123	51
ACBD3	430	270	303	320	336	283	285	249	301	121	396	310	284	301	281	307	335	316	250	196	335	230	238	195	226	290	264	272	239	158
ACBD4	0	0	0	1	3	2	6	11	8	3	1	6	2	3	1	5	2	7	3	2	1	2	2	6	4	1	9	11	5	2
ACBD5	193	153	131	186	206	173	263	238	327	145	200	187	182	136	143	171	264	368	234	241	201	209	180	195	156	145	298	294	361	159
ACBD6	3	0	3	2	7	1	1	0	0	0	2	0	2	0	4	2	0	0	0	0	0	2	1	0	0	0	2	0	0	0
ACBD7	2	0	0	0	0	0	0	0	0	0	1	0	0	0	0	0	0	1	0	0	5	1	0	2	0	0	0	0	0	1
ASIC2	0	0	0	0	0	0	0	0	0	0	0	0	0	0	0	0	0	0	0	0	0	0	0	0	0	0	0	0	0	0
ASIC1	0	0	0	0	0	0	0	0	0	0	0	0	0	0	0	0	0	0	0	0	0	0	0	0	2	0	0	0	0	0
ASIC3	1	0	0	0	0	3	0	0	3	0	0	0	0	0	0	0	0	0	1	0	0	0	0	0	0	0	3	1	1	2
ASIC5	0	0	0	0	0	0	0	0	0	0	0	0	0	0	0	0	0	0	0	0	0	0	0	0	0	0	0	0	0	0
ACCS	1	0	0	0	0	0	0	0	0	0	0	0	0	0	0	0	0	0	0	0	0	1	0	0	0	0	1	2	0	0
ACCSL	0	0	1	0	0	0	1	1	1	0	0	0	0	0	0	0	0	0	0	0	0	0	0	0	0	0	0	0	0	0
ACD	8	1	4	20	6	2	8	5	4	0	2	0	4	1	0	7	6	4	0	0	5	8	3	6	8	1	10	0	3	5
ACE	143	103	23	4	0	0	0	4	4	1	100	84	19	2	1	1	1	0	7	0	117	96	24	6	1	0	0	0	1	5
ACE2	0	0	0	0	0	0	0	0	0	0	0	0	0	0	0	0	0	1	0	0	0	1	0	0	0	0	0	0	0	0
ACER1	0	0	0	0	0	0	0	0	0	0	0	0	0	0	0	0	0	0	0	0	0	0	0	0	0	0	0	0	0	0
ACER2	0	0	2	0	0	0	0	1	0	0	1	0	0	0	0	2	0	1	0	0	1	0	1	0	0	0	0	0	0	3
ACER3	0	0	1	0	2	2	1	0	3	0	0	0	0	0	0	6	1	0	2	0	0	0	0	0	0	0	1	1	2	4
ACHE	0	0	0	0	0	1	0	0	0	0	0	0	0	0	0	0	0	0	0	1	0	0	0	0	0	0	0	0	0	0
ACIN1	48	16	11	47	50	25	61	99	114	39	17	14	12	15	15	31	63	85	67	53	15	26	13	11	23	14	97	109	82	142
ACLY	473	204	181	344	349	332	149	99	161	33	296	221	220	196	232	178	161	119	61	68	242	286	165	165	228	158	167	126	86	92
ACMSD	0	0	0	0	0	0	0	0	0	0	0	0	0	0	0	0	0	0	0	0	0	0	0	0	0	0	0	0	0	0
ACN9	28	7	17	39	28	35	15	13	19	3	11	6	12	22	9	15	13	36	2	2	12	10	10	9	17	5	19	14	12	8
ACO1	23	4	8	22	23	17	10	4	2	5	7	10	7	5	11	19	7	4	5	1	11	17	4	7	11	1	10	6	6	8
ACO2	742	474	552	697	651	556	249	187	290	104	647	594	525	523	413	398	328	214	202	149	641	586	507	353	447	457	347	224	238	160
ACOT11	38	26	28	35	48	49	37	27	23	8	17	13	17	15	28	29	32	11	9	3	17	12	25	19	40	25	49	31	20	6
ACOT12	0	0	0	0	0	0	0	0	0	0	0	0	0	0	0	0	0	0	0	0	0	0	0	0	0	0	0	0	0	0
ACOT13	247	179	250	255	339	238	258	132	120	56	255	177	216	219	235	219	282	222	138	117	185	190	197	231	239	225	198	213	172	82
ACOT2	167	107	115	67	78	57	52	15	30	5	117	102	84	72	41	27	42	23	26	23	143	101	70	48	37	52	49	23	23	24
ACOT4	0	0	0	0	0	0	0	0	0	0	1	0	0	0	0	0	0	0	0	0	0	1	0	0	0	0	0	0	0	0
ACOT6	0	0	1	0	0	0	0	1	2	1	0	0	0	2	1	0	0	0	0	1	0	0	0	0	0	0	1	0	0	2
ACOT7	82	46	33	33	29	15	12	7	6	2	64	39	24	23	15	17	8	11	1	4	74	52	25	17	27	12	19	7	2	4
ACOT8	39	17	27	49	52	36	21	22	46	6	11	11	6	24	24	39	20	26	21	21	29	15	10	15	18	15	31	36	19	15
ACOT9	33	7	11	13	14	13	23	35	46	23	15	8	12	7	7	8	26	32	24	30	14	18	2	3	7	11	39	43	44	38
ACOX1	60	14	22	43	48	40	5	19	66	30	21	12	23	28	23	23	15	21	29	49	30	26	20	17	14	12	10	8	37	72
ACOX2	1	1	0	2	0	0	0	0	0	0	1	0	0	0	0	0	0	0	0	0	0	0	0	0	0	0	1	0	0	0
ACOX3	83	67	64	62	55	63	58	56	50	31	47	53	56	45	39	47	62	46	44	46	36	70	68	25	39	47	54	54	73	64
ACOXL	0	0	0	0	0	1	0	0	0	0	0	0	0	0	0	0	0	1	2	1	0	0	4	0	0	0	0	3	2	1
ACP1	170	30	58	118	104	81	41	32	22	3	66	45	51	51	40	74	25	14	16	6	67	68	42	44	51	37	44	21	28	17
ACP2	4	2	5	9	8	9	3	1	4	3	2	4	0	2	5	12	3	2	1	0	1	2	3	1	8	3	5	9	5	1
ACP5	0	0	2	8	2	5	2	21	20	35	2	0	1	0	3	0	3	4	15	33	2	0	1	3	2	3	0	5	19	41
ACP6	13	1	2	17	6	0	4	4	13	6	0	1	3	2	2	2	3	1	6	5	3	5	2	2	1	2	2	2	6	7
ACPL2	52	27	27	44	10	31	31	33	25	12	61	31	19	40	13	14	24	31	18	17	67	48	25	20	10	13	19	40	37	8
ACPP	10	9	6	35	48	45	73	84	163	56	6	5	8	18	22	44	48	111	113	132	3	12	24	16	21	22	92	107	129	169
ACPT	6	0	0	0	0	8	1	1	1	0	0	0	2	2	1	0	0	0	0	0	0	0	0	2	0	1	5	0	1	10
ACR	1	0	0	0	0	0	0	1	1	0	0	0	0	1	0	0	0	0	0	1	0	0	0	0	0	0	2	2	0	2
ACRBP	5	3	8	29	8	10	5	10	17	6	7	4	3	9	17	20	11	6	4	0	7	7	4	3	8	6	6	6	8	5
ACRC	0	0	0	0	1	1	0	0	1	0	0	0	0	0	0	0	0	0	0	0	0	0	0	0	1	0	0	0	1	2
ACRV1	0	0	0	0	0	0	1	0	0	2	0	0	0	0	0	0	0	0	0	0	0	0	0	0	0	0	0	0	0	0
ACSBG1	0	0	0	0	0	0	0	0	0	0	0	0	0	0	0	0	0	0	0	3	0	0	0	0	0	0	0	0	0	0
ACSBG2	0	0	0	0	0	0	0	0	0	0	0	0	1	1	1	0	0	1	0	0	0	0	0	2	0	2	0	1	1	0
ACSF2	40	16	5	20	10	6	1	2	7	1	9	8	15	15	2	2	5	9	1	3	16	21	6	6	4	4	5	4	2	3
ACSF3	43	20	32	32	27	31	42	41	35	9	38	25	17	22	20	16	23	26	28	13	27	42	20	20	15	15	34	44	40	28
ACSL1	34	10	12	110	154	176	97	229	583	273	19	16	14	44	95	139	129	172	300	348	19	17	29	31	55	105	175	203	336	596
ACSL3	16	0	0	9	13	13	0	3	7	0	1	0	1	1	6	6	1	1	1	2	1	5	2	2	2	0	5	5	4	6
ACSL4	78	18	12	66	44	31	18	39	89	62	17	13	16	21	28	33	20	37	39	58	22	45	7	11	16	13	25	39	48	125
ACSL5	124	31	67	129	102	56	23	20	31	12	73	47	70	67	104	81	25	23	20	20	48	63	76	67	79	29	41	20	20	21
ACSL6	0	0	0	0	0	0	0	2	2	0	0	0	0	0	0	0	0	2	0	1	0	0	0	0	0	0	0	0	0	1
ACSM1	0	0	0	0	0	0	0	0	0	0	0	0	0	0	0	0	0	0	0	0	0	0	0	0	2	0	0	0	0	0
ACSM2A	0	0	0	0	0	0	0	0	0	0	0	0	0	0	0	0	0	0	0	0	0	0	0	0	0	0	0	0	0	1
ACSM2B	0	0	0	0	0	0	0	0	0	0	0	0	0	0	0	0	0	0	0	0	0	0	0	0	0	0	0	0	0	0
ACSM3	15	0	2	6	12	3	2	3	1	0	10	3	5	2	2	4	0	0	1	0	22	5	2	6	12	2	3	0	0	0
ACSM4	0	0	0	0	0	0	0	0	0	0	0	0	0	0	0	0	0	0	0	0	0	0	0	0	0	0	0	0	0	0
ACSM5	0	0	0	0	0	2	0	0	0	0	0	0	0	0	0	0	0	0	0	0	0	0	0	0	0	0	0	0	0	0
ACSS2	8	0	2	11	6	8	5	19	15	7	1	1	0	3	8	14	5	23	13	4	1	5	3	0	5	9	11	14	10	5
ACSS3	0	0	0	0	0	0	0	0	0	0	0	0	0	0	0	0	0	0	1	0	0	0	0	0	0	0	1	0	0	0
ACTA1	0	0	0	0	0	1	0	0	0	0	0	0	0	0	0	0	0	0	0	0	0	0	0	0	0	0	0	0	0	0
ACTA2	23	2	10	30	13	10	3	3	5	1	9	4	3	22	5	9	5	6	5	11	13	4	9	6	15	10	8	18	7	2
ACTB	70645	78239	103693	94400	126823	146505	227867	186912	237249	113506	84574	82903	85161	103251	109830	118494	199192	252958	224523	177093	86360	88991	93378	103185	133414	163501	218875	192065	313390	146135
ACTBL2	0	0	0	0	0	0	0	0	0	0	0	0	0	0	0	0	0	0	0	0	0	0	0	0	0	0	0	0	0	0
ACTC1	0	0	0	0	0	0	0	0	0	0	0	0	0	0	0	0	0	0	0	0	0	0	0	0	0	0	0	0	0	0
ACTG1	135629	170006	181887	99616	104699	118520	124392	135226	146908	89450	154766	156523	137271	119059	98566	86346	111027	162191	156606	137375	167022	159303	164180	124335	114245	127747	117943	154151	204922	98530
ACTG2	0	0	1	1	0	0	1	0	1	0	0	0	2	0	0	1	0	0	0	2	2	0	0	0	0	1	0	0	0	1
ACTL10	1	0	0	0	0	0	1	0	0	0	0	0	1	0	0	0	0	0	0	0	0	2	0	0	0	0	0	0	0	0
ACTL6A	53	36	53	43	45	27	21	11	26	1	34	35	20	32	30	34	49	20	5	1	32	20	30	19	29	24	24	24	18	11
ACTL6B	1	0	0	0	0	0	0	0	0	0	0	0	0	0	0	0	0	0	0	0	0	0	0	1	0	0	0	0	0	0
ACTL7A	0	0	1	0	1	1	1	3	0	0	0	0	0	0	1	0	0	1	0	0	0	0	0	2	1	0	1	3	0	0
ACTL7B	0	0	1	0	0	0	1	0	1	0	0	0	0	0	0	0	0	1	0	0	0	0	2	0	0	0	0	0	1	0
ACTL8	1	7	1	1	0	0	1	0	2	0	1	2	0	0	0	0	0	0	0	0	5	5	2	0	3	0	0	0	0	0
ACTL9	0	0	0	0	0	0	0	0	0	0	0	0	0	0	0	0	0	0	0	0	0	0	0	0	0	0	0	0	0	0
ACTN1	1505	1557	2212	2639	3545	3906	3542	2295	3486	1709	1227	1354	1646	2026	2706	2550	2892	2506	2368	2641	1219	1352	1713	1919	2596	3722	3161	2269	3953	2397
ACTN2	0	0	0	0	0	0	0	0	0	0	0	0	0	0	0	0	0	0	0	0	0	0	0	0	0	0	0	0	0	0
ACTN3	0	0	0	0	0	0	0	0	0	0	0	0	0	0	0	0	1	0	0	0	0	0	0	0	0	0	0	0	0	0
ACTN4	1148	1094	1189	1260	1387	1480	1589	1165	1327	534	956	911	896	929	959	990	1351	1394	1017	793	958	1071	919	876	1174	1307	1478	1097	1504	888
ACTR10	12	0	0	12	4	8	5	7	8	0	1	1	2	1	0	7	4	7	5	1	1	4	0	7	2	0	15	13	3	15
ACTR1A	605	440	414	500	447	371	439	385	491	222	447	395	375	307	314	378	445	496	402	394	453	440	297	230	307	284	360	435	509	302
ACTR1B	98	52	37	106	123	69	61	57	69	15	42	22	36	44	38	106	56	69	24	10	36	46	45	47	52	37	58	84	48	37
ACTR2	347	136	162	445	373	391	162	114	316	117	158	165	175	184	229	262	170	139	120	142	143	186	143	170	311	172	192	168	225	297
ACTR3	35	1	8	26	20	55	4	14	25	4	6	5	11	10	22	45	10	5	6	8	5	4	3	15	7	5	22	6	10	50
ACTR3B	36	10	1	10	18	8	3	7	10	4	9	1	8	5	3	7	3	0	5	4	2	7	13	3	5	3	5	2	3	3
ACTR3BP2	0	0	0	0	0	0	0	3	0	0	0	0	0	0	0	0	0	0	1	0	0	0	0	0	0	0	0	0	0	0
ACTR3C	0	0	0	0	0	0	0	0	0	0	0	0	0	0	0	0	0	1	0	0	0	0	0	0	0	0	0	0	0	0
ACTR5	8	4	4	7	4	8	3	2	5	3	7	8	3	6	2	3	3	2	3	2	2	1	3	7	2	2	7	14	6	2
ACTR6	8	3	0	10	14	3	9	2	8	0	4	4	2	5	4	1	4	1	3	1	3	7	2	3	0	3	13	5	1	3
ACTR8	162	35	63	102	68	67	42	51	54	19	54	72	55	48	48	71	32	34	27	25	54	69	51	48	61	29	47	59	85	29
ACTRT1	0	0	0	0	0	0	0	0	0	0	0	0	0	0	0	1	0	0	0	0	0	0	0	0	0	0	0	0	0	0
ACTRT2	0	0	0	0	0	0	1	1	2	1	0	0	0	0	0	0	0	0	0	0	0	0	0	0	0	0	0	0	0	0
ACVR1	10	1	0	4	1	1	0	1	4	1	7	0	1	0	3	2	1	2	3	6	0	6	0	1	0	3	3	0	5	5
ACVR1B	23	10	2	14	9	6	3	26	16	2	5	5	1	1	1	19	5	6	5	5	6	11	3	3	9	2	10	8	8	32
ACVR1C	0	0	0	1	0	0	1	0	0	0	0	0	1	0	0	0	0	0	1	0	0	0	0	0	0	0	0	0	0	0
ACVR2A	2	1	0	0	0	0	0	0	0	0	1	2	0	0	0	1	0	0	0	0	0	1	1	0	0	0	0	0	1	1
ACVR2B	11	7	3	3	1	5	1	4	1	2	15	5	2	3	1	2	1	2	3	1	4	10	1	6	1	0	3	8	4	1
ACVRL1	0	0	0	0	0	0	0	2	0	0	0	0	0	0	0	4	1	0	1	0	0	0	0	0	0	0	1	0	0	0
ACY1	207	161	198	134	115	56	51	26	14	4	174	147	128	107	76	52	28	39	21	15	185	190	168	102	91	53	40	30	20	9
ACY3	152	119	104	72	30	6	4	5	2	1	131	123	110	56	27	7	4	3	3	6	155	131	110	51	20	17	6	8	2	7
ACYP1	8	9	4	8	7	2	14	4	7	2	11	3	11	4	5	9	14	8	5	0	5	7	7	3	4	4	14	8	6	0
ACYP2	7	4	3	12	4	11	1	1	6	1	0	4	5	6	1	8	3	3	1	1	5	10	2	0	6	2	5	3	0	1
ADA	106	50	63	130	88	47	63	18	18	7	64	54	78	76	52	44	37	19	8	9	58	70	56	56	75	32	55	15	8	13
ADAD1	0	0	0	0	0	0	0	0	0	0	0	0	0	0	0	0	0	0	0	0	0	0	0	0	0	0	0	0	0	0
ADAD2	0	0	0	0	0	0	0	0	1	0	0	0	0	0	0	0	0	0	0	0	0	0	0	0	0	0	0	0	0	1
ADAL	7	0	5	9	3	0	0	0	8	0	2	2	3	2	3	0	5	1	0	1	1	4	1	4	2	1	1	1	2	2
ADAM1A	77	68	61	53	24	36	352	292	229	68	61	52	71	40	28	43	255	322	176	101	82	65	61	48	42	39	295	329	237	75
ADAM10	98	28	47	101	112	89	58	76	173	54	40	33	40	67	54	81	62	95	56	103	38	53	40	44	57	48	70	77	122	137
ADAM11	22	3	5	5	6	2	22	59	16	6	22	16	6	5	3	0	34	36	23	13	20	4	7	2	1	0	24	29	31	12
ADAM12	0	1	0	0	0	0	0	0	0	2	0	1	0	0	0	0	0	0	0	1	0	1	1	0	2	0	0	0	0	0
ADAM15	239	177	207	287	233	256	258	284	266	51	160	190	187	180	174	186	265	364	186	114	168	235	169	187	256	186	294	315	262	119
ADAM17	409	192	311	255	370	362	585	468	512	306	428	465	356	363	341	292	588	704	346	448	302	278	287	238	282	199	481	461	597	311
ADAM18	0	0	0	0	0	0	0	0	0	0	0	0	0	0	0	0	0	0	0	0	0	0	0	0	0	0	0	0	0	0
ADAM19	6	0	0	0	1	0	0	0	1	0	1	0	0	0	0	0	0	2	0	1	1	2	0	0	0	0	0	2	0	0
ADAM2	0	0	0	0	0	0	0	0	0	0	0	0	0	0	0	0	0	0	0	0	0	0	0	0	0	0	0	0	0	0
ADAM20	0	0	0	0	0	0	0	0	0	2	0	0	0	0	0	0	0	0	0	0	0	0	0	0	0	0	0	0	0	0
ADAM21	0	0	0	0	0	0	0	0	0	0	0	0	0	0	0	0	0	0	1	1	0	0	4	0	0	0	2	0	0	0
ADAM21P1	0	0	1	0	0	0	0	0	0	1	0	0	0	0	0	0	0	0	0	0	0	0	0	0	0	0	0	0	0	1
ADAM22	16	0	0	5	6	5	0	0	0	0	3	0	2	0	0	1	0	1	0	0	2	2	0	1	4	0	3	0	0	5
ADAM23	0	0	0	0	0	0	0	1	2	1	0	0	0	0	0	0	0	3	2	3	0	0	0	0	0	0	0	3	7	5
ADAM28	6	10	0	2	0	4	0	0	2	0	2	2	7	1	1	4	0	1	0	5	0	3	0	3	1	4	2	5	3	0
ADAM29	0	0	0	0	0	0	0	0	1	0	0	0	0	0	0	0	0	0	0	0	0	0	0	0	0	0	0	0	0	0
ADAM30	0	0	0	0	0	0	0	0	1	0	0	0	0	0	0	0	0	0	0	0	0	0	0	0	0	0	0	0	1	0
ADAM32	0	0	0	0	0	0	0	0	0	0	0	0	0	0	0	0	0	0	1	0	0	0	0	0	0	0	0	0	0	0
ADAM33	0	0	0	0	0	0	0	1	0	0	0	0	0	0	1	0	0	0	1	0	0	0	0	0	0	0	0	1	0	0
ADAM6	0	0	0	0	0	0	0	0	0	1	0	0	0	0	1	0	0	2	1	0	0	0	0	0	0	2	0	1	0	0
ADAM7	0	0	0	0	0	0	0	0	0	0	0	0	0	0	0	0	0	0	0	1	0	0	0	0	0	0	0	0	0	0
ADAM8	3	1	0	0	1	5	31	87	141	117	1	1	0	0	0	2	25	34	105	181	2	4	0	0	0	0	39	135	156	138
ADAM9	11	1	1	21	23	16	3	18	40	6	0	2	6	0	5	10	6	13	3	12	0	5	1	1	2	2	9	15	11	31
ADAMDEC1	15	8	26	29	35	37	30	18	44	12	0	5	9	22	32	33	23	19	19	19	2	6	13	20	15	15	16	23	26	51
ADAMTS1	14	17	3	4	2	1	0	2	0	0	11	7	5	4	1	1	4	1	0	1	9	6	2	4	4	1	0	0	0	1
ADAMTS10	11	18	13	12	3	4	38	60	25	18	10	14	6	7	6	7	48	54	42	30	10	11	9	5	6	3	35	53	54	22
ADAMTS12	0	0	0	0	0	1	0	0	0	0	2	0	0	0	0	0	0	0	0	0	0	0	0	0	0	0	0	0	0	0
ADAMTS13	3	2	6	2	2	0	32	61	36	12	4	8	17	1	5	1	42	59	33	17	3	8	27	3	10	8	46	66	59	23
ADAMTS14	0	0	0	0	0	0	0	0	0	0	0	0	2	0	0	0	0	0	0	0	0	0	0	0	0	0	0	0	1	1
ADAMTS15	0	0	0	0	0	0	0	0	0	0	0	0	0	0	0	0	0	1	0	0	0	0	0	0	0	0	0	0	0	0
ADAMTS16	0	0	0	0	0	0	0	1	0	0	0	0	0	0	0	0	0	0	0	0	0	0	0	0	0	0	0	0	0	0
ADAMTS17	0	0	0	0	0	0	0	0	0	0	0	0	0	0	0	0	0	0	0	0	0	0	0	0	0	0	0	0	0	0
ADAMTS18	0	0	0	0	0	0	0	0	0	0	0	0	0	0	0	0	0	0	0	0	0	0	0	0	0	0	0	0	0	0
ADAMTS19	0	0	0	0	0	0	0	0	0	0	0	0	0	0	0	0	0	0	0	0	0	0	0	0	0	0	0	0	0	0
ADAMTS2	0	1	0	0	0	0	0	0	0	0	0	0	0	0	0	0	0	0	0	0	0	0	0	0	0	0	0	0	0	0
ADAMTS20	0	0	0	0	0	0	0	1	0	0	0	0	0	0	0	1	0	0	0	0	0	0	0	0	0	0	0	0	0	0
ADAMTS3	9	0	0	1	0	1	0	3	3	1	0	0	0	0	0	1	0	0	0	0	2	1	0	0	1	0	2	0	1	4
ADAMTS4	0	0	0	0	0	1	0	0	0	0	0	0	0	0	0	0	0	1	0	0	0	0	0	0	0	1	0	0	0	0
ADAMTS5	0	0	0	0	1	2	1	0	13	2	0	0	0	0	0	1	0	2	4	12	0	0	0	1	0	3	0	6	10	9
ADAMTS6	7	0	0	0	1	0	0	0	0	0	0	0	0	0	0	1	0	1	0	0	0	3	0	0	0	1	0	0	0	0
ADAMTS7	0	4	0	0	0	0	0	0	0	0	0	1	0	0	0	0	0	0	0	1	0	0	0	0	0	0	0	0	0	0
ADAMTS8	0	0	0	2	0	0	0	0	0	0	0	0	1	0	0	0	0	0	0	0	0	0	0	0	0	1	0	0	0	0
ADAMTS9	0	0	0	0	0	0	0	0	0	0	0	0	0	0	0	0	0	0	0	0	0	0	0	0	0	0	0	0	0	0
ADAMTSL1	0	0	0	0	0	0	0	0	0	0	0	0	0	0	0	0	0	0	0	0	0	0	0	0	0	0	1	0	0	0
ADAMTSL2	1	0	0	0	0	0	0	0	0	0	0	0	0	0	0	0	0	0	0	0	1	0	0	0	0	0	0	0	0	1
ADAMTSL3	0	0	0	0	0	0	0	0	0	0	0	0	0	0	0	0	0	0	0	0	0	0	0	0	0	0	0	0	0	0
ADAMTSL4	8	9	4	8	11	5	29	56	66	62	2	9	2	2	7	7	14	49	53	73	8	11	9	3	3	5	38	49	56	66
ADAMTSL5	0	0	0	0	1	0	0	0	0	0	0	0	0	0	0	1	0	0	0	2	0	0	0	0	0	0	0	0	0	0
ADAP1	95	127	138	153	182	168	283	323	454	198	124	157	142	106	130	148	179	433	320	394	76	121	87	71	105	150	258	356	398	348
ADAP2	0	0	0	2	6	9	20	33	58	43	1	3	3	4	5	0	15	24	42	48	0	3	2	3	6	6	22	52	75	62
ADAR	461	172	170	350	255	234	141	180	357	130	239	194	138	154	122	246	116	199	193	214	218	253	155	134	129	118	181	211	268	302
ADARB1	13	5	3	19	12	7	0	2	10	3	2	2	6	1	1	13	1	3	0	1	2	1	6	3	6	0	9	9	6	10
ADARB2	0	0	0	0	0	0	0	0	0	0	0	0	0	0	0	0	0	0	0	0	0	0	0	0	0	0	0	0	0	0
ADAT1	104	42	43	58	67	39	65	32	50	22	38	20	32	30	38	59	32	51	23	24	34	46	32	22	51	22	50	59	35	29
ADAT2	14	1	3	2	1	0	1	1	2	0	0	1	0	2	2	6	2	1	3	0	2	5	1	4	1	0	2	1	0	1
ADAT3	36	38	39	30	21	16	21	14	16	16	36	28	24	33	11	19	20	46	17	18	38	31	50	19	10	22	27	24	12	12
ADC	0	0	0	0	1	0	0	0	0	4	2	0	0	0	0	0	0	0	0	0	0	0	0	0	0	0	0	1	0	0
ADCK1	224	208	242	238	197	114	169	113	103	56	232	234	211	200	122	102	165	152	117	130	251	217	221	165	125	114	127	120	171	81
ADCK2	42	9	14	30	18	24	12	23	8	5	25	19	30	29	8	23	15	18	14	6	28	21	20	7	18	13	13	22	8	8
ADCK3	149	83	80	127	96	70	43	26	35	27	102	70	86	70	51	51	18	23	33	41	102	106	89	50	59	32	35	26	39	40
ADCK4	25	14	11	21	13	8	43	36	53	16	17	6	9	18	11	20	38	39	36	16	12	14	7	13	14	15	40	71	47	30
ADCK5	2	2	4	1	2	0	1	6	2	2	2	1	1	1	1	0	1	5	0	2	5	4	0	1	5	0	3	4	2	2
ADCY1	0	0	0	1	0	0	0	0	0	0	0	0	0	0	0	0	0	0	0	0	0	0	0	0	0	0	0	0	0	0
ADCY10	4	0	0	0	0	0	0	1	1	1	0	0	0	0	0	1	2	1	0	0	0	0	0	0	0	0	0	2	0	0
ADCY2	7	0	1	2	2	0	0	0	0	0	0	0	0	2	1	0	0	1	0	0	0	1	7	0	2	0	1	0	0	0
ADCY3	63	11	7	22	20	19	4	5	22	0	6	5	1	2	5	16	8	9	7	0	8	6	4	4	7	9	19	11	3	11
ADCY4	0	0	0	0	1	0	1	7	11	3	0	0	0	0	0	0	0	12	6	4	0	0	0	0	0	0	0	5	4	6
ADCY5	0	0	0	0	0	0	0	1	0	0	0	0	0	0	0	0	0	1	0	0	0	0	0	0	0	0	1	0	0	0
ADCY6	12	3	2	0	0	1	0	2	3	8	8	1	0	2	0	1	0	0	6	3	7	2	2	0	1	0	3	0	0	9
ADCY7	1667	1082	1012	992	1241	1161	3164	3254	3685	2502	1517	1184	973	885	904	1042	3222	4291	3734	3849	1671	1457	1147	900	1206	1101	3011	4332	4966	3140
ADCY8	0	0	2	1	0	0	1	0	5	4	2	5	0	3	1	0	1	0	2	4	0	1	0	3	0	4	2	0	0	1
ADCY9	51	57	40	50	48	40	19	30	29	22	25	47	43	35	28	27	33	41	12	41	20	72	40	29	27	17	49	23	17	13
ADCYAP1	0	0	0	0	0	0	0	0	0	0	0	0	0	0	0	0	0	0	0	0	0	0	0	0	0	0	0	0	0	0
ADCYAP1R1	0	0	0	0	0	0	0	0	0	0	0	0	0	0	0	0	0	1	0	0	0	0	0	0	0	0	0	0	0	0
ADD1	387	184	214	456	561	403	243	271	506	184	195	216	205	269	331	506	225	259	234	308	186	250	201	191	298	230	322	293	361	374
ADD2	0	0	0	0	0	0	0	0	3	0	0	0	0	1	0	0	0	0	0	2	0	0	0	0	0	0	0	0	0	8
ADD3	19	2	0	3	5	4	3	1	9	1	2	0	1	0	0	4	4	0	1	1	2	0	3	0	2	0	1	12	6	9
ADH1A	0	0	0	0	0	0	0	2	2	0	0	0	0	0	0	0	0	0	0	0	0	0	0	0	0	0	0	0	0	0
ADH1B	0	0	0	0	0	0	0	0	0	0	0	0	0	0	0	0	0	0	0	0	0	0	0	0	0	0	0	0	1	0
ADH1C	0	0	0	0	0	0	0	0	0	0	0	0	0	0	0	0	0	0	0	0	0	0	0	0	0	0	0	0	0	0
ADH4	0	0	0	0	0	0	0	0	0	0	0	0	0	0	0	0	0	0	0	0	0	0	0	0	0	0	0	0	0	0
ADH5	106	53	51	91	72	67	37	37	39	4	47	33	41	43	35	40	25	31	22	6	55	65	51	54	46	31	52	34	26	34
ADH6	0	0	0	0	0	0	4	0	0	0	0	0	0	0	0	0	0	0	0	0	0	0	0	0	0	0	0	0	0	0
ADH7	0	0	0	0	0	0	0	0	0	0	0	0	0	0	0	0	0	0	0	0	0	0	0	0	0	0	0	0	0	0
ADHFE1	0	0	0	0	0	0	0	0	1	0	0	0	0	0	0	0	0	0	0	0	0	0	0	0	0	0	0	3	0	0
ADI1	6	1	1	6	8	8	2	6	6	1	2	8	2	3	7	8	1	0	3	1	2	5	2	1	5	0	5	1	4	4
ADIG	0	0	0	0	1	0	0	0	2	0	0	0	0	1	0	0	0	0	0	0	0	0	0	0	0	0	0	0	0	1
ADIPOQ	0	0	0	0	0	0	0	0	0	0	0	0	0	0	0	0	0	0	0	0	0	0	0	0	0	0	0	0	0	0
ADIPOR1	196	114	102	152	179	222	222	289	578	259	152	119	114	95	124	177	223	352	378	431	124	139	122	104	162	143	247	427	547	482
ADIPOR2	278	180	172	263	286	358	273	248	278	143	200	207	152	162	201	237	239	314	212	215	223	150	122	135	185	244	264	320	274	198
ADK	96	76	71	99	87	55	72	32	30	18	73	84	99	73	76	29	72	51	34	23	92	114	66	72	85	52	81	72	47	16
ADM	26	31	41	40	48	43	72	154	415	198	13	28	29	29	20	41	84	164	291	314	18	34	33	17	41	35	85	238	310	436
ADM2	1	1	0	0	0	0	2	1	5	2	1	0	0	0	0	1	2	0	0	0	0	1	1	0	0	0	1	1	0	1
ADNP	34	1	4	9	14	24	2	3	5	5	8	10	10	12	26	18	12	1	0	6	7	11	5	2	15	7	8	15	1	4
ADNP2	37	3	5	27	27	24	3	4	5	1	12	3	14	5	10	10	1	4	0	2	6	7	8	2	9	2	13	5	3	14
ADO	45	35	44	36	39	33	17	39	15	12	36	24	48	22	26	14	28	27	12	13	32	34	19	30	53	38	32	34	30	17
ADORA1	0	0	0	0	0	2	0	4	2	0	0	0	1	2	4	0	0	0	0	1	0	3	0	1	0	2	1	2	0	10
ADORA2A	4	0	0	0	0	10	16	25	47	16	1	0	1	0	2	8	17	21	11	26	0	2	0	2	1	6	19	42	32	42
ADORA2B	129	127	120	114	129	139	139	119	104	42	132	146	109	88	88	72	165	139	82	81	161	165	131	82	111	128	141	155	118	67
ADORA3	0	0	3	0	0	0	1	4	6	2	0	3	0	0	0	2	1	1	6	2	1	0	0	1	1	4	1	4	4	6
ADPGK	95	21	19	82	74	60	31	21	59	22	23	24	24	25	42	48	43	29	20	47	19	34	21	24	39	27	44	24	41	61
ADPRH	6	1	0	9	3	3	0	0	8	3	4	1	2	3	3	2	0	1	3	2	3	6	4	1	0	0	1	0	3	0
ADPRHL1	2	1	0	1	6	1	1	4	2	1	0	0	0	1	2	0	0	1	0	4	3	1	0	0	0	0	0	0	0	6
ADPRHL2	45	31	29	30	19	21	23	16	13	1	22	30	34	17	25	8	10	11	9	7	35	33	28	15	10	17	14	12	11	9
ADRA1A	0	0	0	0	0	0	0	0	0	0	0	0	0	0	0	0	0	0	0	0	0	0	0	0	0	0	0	0	0	0
ADRA1B	1	0	0	0	0	4	0	0	0	0	0	0	0	0	0	0	0	0	0	0	0	0	0	0	0	0	0	0	0	10
ADRA1D	0	0	0	0	0	0	0	0	0	0	0	0	0	0	0	0	0	0	0	1	0	0	0	0	0	0	0	0	0	0
ADRA2A	0	0	0	0	0	0	0	0	0	0	0	0	0	0	0	0	0	0	0	0	0	0	0	0	0	0	0	0	0	0
ADRA2B	0	0	0	0	0	0	0	0	0	0	0	0	0	0	0	0	0	0	0	0	0	0	0	0	0	0	1	0	0	0
ADRA2C	0	0	0	0	0	0	0	0	0	0	0	0	0	0	0	0	0	0	0	0	0	0	0	0	0	0	0	0	0	0
ADRB1	1	0	0	0	0	0	0	0	0	0	0	0	0	0	0	0	0	0	0	0	1	0	0	0	0	0	0	0	0	0
ADRB2	107	235	410	301	350	379	1142	1815	1738	916	112	301	415	342	258	378	1102	2891	1926	1673	110	262	349	250	151	372	842	2354	1957	1327
ADRBK1	467	278	354	522	585	461	698	963	1002	300	313	294	305	309	344	219	615	850	520	440	290	389	269	233	418	351	895	1080	810	509
ADRBK2	53	20	34	46	41	46	24	30	77	41	51	20	25	17	25	31	32	18	27	40	32	25	24	14	57	38	31	32	56	66
ADRM1	552	514	595	381	467	408	541	539	358	140	603	556	408	387	336	279	467	561	318	240	546	455	478	328	354	364	562	624	430	203
ADSL	99	13	23	73	49	56	13	13	24	3	23	13	16	9	21	35	5	12	10	2	28	19	12	10	14	15	19	19	2	8
ADSS	13	0	0	8	7	4	0	6	2	0	0	0	0	3	0	7	0	1	1	1	0	6	1	0	0	1	0	4	3	4
ADSSL1	1	0	0	0	0	0	0	0	1	0	0	0	0	0	0	3	0	0	0	0	0	0	0	0	1	0	1	0	0	0
AEBP1	38	20	6	7	1	2	0	0	0	0	29	12	6	3	0	0	1	0	0	0	26	17	9	0	1	0	0	0	0	0
AEBP2	261	100	86	184	188	105	117	105	135	53	113	80	88	74	75	92	76	91	92	110	132	125	80	66	80	58	80	158	141	151
AEN	38	16	17	20	14	19	7	2	3	4	12	33	24	22	16	18	4	0	8	0	18	25	20	10	13	16	14	2	7	2
AES	272	64	83	181	108	107	63	45	69	26	105	87	93	93	73	116	51	55	40	27	113	165	97	46	78	31	69	57	55	41
AFAP1	0	0	0	0	0	0	0	0	0	0	0	0	0	0	0	0	0	0	0	0	0	0	0	0	0	0	0	1	0	0
AFAP1L1	2	0	0	0	0	0	0	0	0	0	0	1	0	0	0	0	0	0	0	0	3	0	0	0	0	0	0	0	0	0
AFAP1L2	1	0	0	0	0	0	0	0	0	0	1	0	0	0	0	0	0	0	0	0	0	0	0	0	0	0	0	0	0	1
AFF1	248	72	40	270	199	269	204	251	346	99	107	106	98	109	109	263	190	233	169	165	87	116	103	80	130	92	277	342	183	283
AFF2	21	3	6	57	69	104	11	43	58	9	1	1	3	7	19	90	14	10	13	15	2	4	3	11	25	18	42	31	30	104
AFF3	19	8	2	10	5	2	0	0	1	0	6	5	8	2	0	2	1	0	0	0	9	8	7	1	2	0	2	0	0	0
AFF4	147	41	45	76	87	102	113	93	148	62	67	67	51	51	70	86	78	112	76	104	81	77	40	63	60	49	100	95	124	117
AFG3L2	52	2	10	21	17	19	2	6	2	0	0	2	7	2	6	13	3	2	2	0	8	28	2	6	11	2	6	7	3	1
AFM	0	0	0	0	0	0	0	0	0	0	0	0	0	0	0	0	0	0	0	0	0	0	0	0	0	0	0	0	0	0
AFMID	1	0	0	2	1	0	1	1	1	0	0	0	0	0	0	0	2	0	0	0	1	1	0	0	0	0	1	3	1	0
AFP	0	1	0	0	0	0	0	0	0	0	0	0	0	0	0	0	0	0	0	0	0	0	0	0	0	0	1	0	0	0
AFTPH	32	15	7	34	35	26	15	47	55	32	11	8	11	13	12	26	21	56	34	24	22	20	24	15	27	16	30	46	37	46
AGA	2	0	1	3	3	2	0	0	1	0	0	0	0	0	3	0	0	1	0	0	0	0	2	0	0	0	1	0	0	1
AGAP1	2	0	0	0	0	0	0	4	0	0	1	0	0	0	0	1	1	1	2	0	0	0	2	1	2	0	1	0	3	5
AGAP11	0	0	0	0	0	0	0	0	0	0	0	0	0	0	0	0	0	0	0	0	0	0	0	0	0	0	0	0	0	0
AGAP2	21	18	9	16	17	12	30	43	70	19	9	9	3	8	13	19	18	43	47	27	7	10	10	6	13	19	34	60	49	35
AGAP3	824	714	639	558	531	443	736	703	705	624	731	678	699	530	356	375	711	919	718	985	883	824	707	452	513	462	770	1040	859	856
AGAP5	2	0	0	2	1	2	11	13	9	1	1	2	0	0	1	1	7	10	7	0	1	2	2	1	0	0	10	14	3	9
AGAP6	9	6	3	2	10	2	28	40	33	10	6	5	1	2	0	2	27	34	28	18	6	2	1	0	3	1	38	36	31	13
AGAP7	2	0	1	1	2	4	0	0	0	0	0	0	0	0	0	1	0	1	0	1	0	1	0	1	0	0	1	0	0	1
AGBL1	0	0	0	0	0	0	0	0	1	0	0	0	0	0	0	0	0	0	0	0	0	0	0	0	0	0	0	0	0	0
AGBL2	0	0	0	0	0	0	0	0	1	0	0	0	0	0	0	0	0	0	0	0	0	0	0	0	0	0	1	0	0	0
AGBL3	1	0	0	3	1	1	1	1	1	0	0	0	0	0	2	0	1	0	0	0	0	4	0	0	1	0	1	1	1	0
AGBL4	0	0	0	0	0	0	0	1	0	0	0	0	0	0	0	0	0	0	0	0	0	0	0	0	0	0	0	0	0	0
AGBL5	15	5	4	11	12	11	5	11	12	4	9	4	2	2	2	6	4	7	3	2	10	3	6	3	6	7	12	9	5	5
AGER	8	15	15	10	8	8	338	663	700	247	14	20	13	12	15	4	329	899	701	551	9	16	10	9	3	10	339	694	778	302
AGFG1	21	4	8	12	10	9	16	12	26	9	9	7	9	3	5	10	11	22	16	20	5	4	4	10	11	15	7	23	18	16
AGFG2	52	10	30	20	42	36	34	40	24	1	25	12	17	12	27	37	22	12	22	8	15	19	13	15	29	23	42	30	23	9
AGGF1	203	54	69	130	109	104	89	88	103	53	111	66	74	67	95	85	84	130	67	91	83	76	56	48	70	49	78	73	80	132
AGK	5	0	1	1	4	2	1	1	0	0	5	1	1	2	0	1	4	0	0	4	1	2	3	1	0	0	2	0	0	1
AGL	54	24	12	52	30	58	49	36	50	17	25	19	7	17	24	42	31	66	26	25	25	35	19	20	25	25	43	54	58	42
AGMAT	14	2	5	4	3	2	0	0	0	0	4	5	2	0	1	0	0	0	0	0	5	2	2	1	2	0	0	0	0	0
AGMO	0	0	0	0	0	0	0	0	0	0	0	0	0	0	0	0	0	0	0	0	0	0	0	0	0	0	0	0	0	0
AGPAT1	97	75	75	124	98	80	42	61	58	38	79	62	56	64	65	92	51	81	70	80	84	104	71	70	94	55	68	73	100	63
AGPAT2	125	83	130	207	194	188	139	138	127	42	85	68	73	101	99	165	102	160	48	67	94	107	93	111	128	123	120	155	109	69
AGPAT3	68	18	11	69	48	53	15	13	37	3	12	9	21	17	20	42	12	25	15	6	17	22	15	15	22	11	14	34	10	33
AGPAT4	0	0	0	0	2	0	0	3	1	0	0	0	0	1	0	0	0	0	0	2	0	0	0	0	0	0	0	0	0	4
AGPAT5	92	16	15	107	68	39	10	3	2	0	15	27	23	23	32	43	10	1	8	1	23	30	14	9	33	9	9	14	3	3
AGPAT6	765	508	377	367	418	315	612	498	410	155	643	554	394	350	286	268	561	672	321	272	637	571	449	404	336	315	643	643	433	235
AGPAT9	14	0	0	0	0	0	0	3	14	2	0	0	0	0	0	5	0	2	7	4	4	1	0	0	0	0	2	7	6	15
AGPHD1	0	0	0	0	0	0	0	0	0	0	0	0	0	0	0	0	0	0	0	0	0	0	0	0	0	0	0	0	0	3
AGPS	59	6	5	32	32	30	1	18	9	2	4	4	1	18	21	54	7	12	5	4	9	23	2	7	17	8	13	6	8	9
AGR2	0	3	3	1	1	3	2	3	3	1	0	1	1	1	3	1	1	0	1	1	0	1	3	2	0	0	1	2	1	3
AGR3	0	0	0	0	0	0	0	0	0	0	0	0	0	0	0	0	0	0	0	0	0	0	0	0	0	0	0	0	0	0
AGRN	197	173	112	43	58	49	39	33	39	34	178	122	83	57	46	31	32	43	28	40	231	170	116	66	60	39	45	33	32	33
AGRP	0	0	0	1	1	0	0	3	0	0	0	0	0	0	0	0	2	0	0	0	0	1	0	0	0	0	0	0	0	3
AGT	0	0	0	2	0	2	0	0	0	0	0	0	0	0	0	0	0	0	0	0	0	0	2	0	1	1	0	0	0	0
AGTPBP1	45	11	24	47	51	111	83	188	265	89	22	22	35	59	65	112	201	155	80	109	11	36	23	39	46	56	134	163	223	172
AGTR1	0	0	0	0	0	0	0	0	0	0	0	0	0	0	0	0	0	0	0	0	0	0	0	0	0	0	0	0	0	0
AGTR2	0	0	0	0	0	0	0	0	0	0	0	0	0	0	0	0	0	0	0	0	0	0	0	0	0	0	0	0	0	0
AGTRAP	134	159	256	409	463	474	511	573	687	271	93	131	229	325	353	276	393	613	494	480	107	194	239	300	404	397	494	805	718	502
AGXT	0	0	0	0	0	0	0	0	0	0	0	0	0	0	0	0	0	0	0	0	0	0	0	0	0	0	1	0	0	0
AGXT2	1	0	0	0	0	0	0	0	0	0	0	0	0	0	0	0	0	0	0	0	0	0	0	0	0	0	0	0	0	0
AGXT2L1	0	0	0	0	0	0	0	0	0	0	0	0	0	0	0	0	0	0	0	0	0	0	0	0	0	0	0	0	0	0
AGXT2L2	73	63	78	87	96	85	517	815	582	221	86	65	55	131	75	82	472	897	486	346	68	71	76	71	86	74	499	802	726	269
AHCTF1	118	25	23	52	54	46	33	26	50	27	59	63	34	30	23	26	27	27	25	37	34	46	26	17	32	23	29	38	49	51
AHCY	461	210	214	376	339	214	53	22	42	5	187	173	210	182	174	199	83	22	30	20	204	226	181	156	150	158	69	29	31	23
AHCYL1	145	35	32	129	131	106	30	25	32	8	37	26	45	39	35	144	19	19	16	5	39	76	20	19	36	24	35	24	22	56
AHCYL2	9	0	1	1	1	1	0	2	3	1	4	3	3	0	0	5	0	1	0	0	1	1	0	4	1	0	3	1	3	6
AHDC1	7	6	0	2	0	3	0	0	0	0	0	4	1	1	0	0	0	0	0	0	3	2	5	1	0	0	0	0	0	1
AHI1	3	2	1	1	0	1	1	1	4	1	3	5	0	0	0	0	1	0	0	0	2	0	0	0	1	0	0	0	1	0
AHNAK	10	4	4	20	16	15	15	32	31	11	1	3	4	4	8	21	21	19	6	10	1	10	2	1	5	7	22	27	11	29
AHNAK2	0	0	0	0	0	4	0	0	0	1	0	1	0	0	0	0	0	0	0	0	0	0	0	0	0	0	5	1	0	4
AHR	43	12	15	9	6	7	6	7	24	6	37	25	22	20	14	7	12	8	6	13	31	32	14	13	10	5	18	4	19	15
AHRR	38	57	29	20	19	10	22	17	19	12	20	35	34	20	5	16	22	17	7	14	47	45	38	22	3	6	25	20	13	11
AHSA1	47	6	4	18	22	15	3	5	7	1	10	8	7	4	7	8	4	3	0	0	6	11	1	7	10	3	13	4	3	3
AHSA2	5	0	0	3	1	2	3	20	12	0	0	0	0	0	0	6	2	2	0	0	0	1	0	0	1	0	7	5	3	8
AHSG	0	0	0	0	0	0	0	0	1	1	0	0	0	0	0	0	0	0	0	0	0	0	0	0	0	0	0	0	0	0
AHSP	0	0	0	0	0	0	0	0	0	0	0	0	0	0	0	0	0	1	0	0	0	0	0	0	0	0	0	2	1	0
AICDA	0	0	0	0	0	0	3	2	3	3	0	0	0	0	0	0	1	0	2	6	0	0	0	0	0	0	0	2	4	9
AIDA	39	3	1	27	18	21	2	1	11	1	1	2	1	3	5	21	3	2	3	0	2	16	0	3	5	1	8	6	5	8
AIF1	818	492	603	621	883	760	1215	1272	1075	580	787	477	550	682	662	589	1152	1579	1097	955	767	591	510	563	639	697	1145	1654	1253	780
AIF1L	23	3	0	0	0	0	0	0	0	0	9	0	0	0	5	0	0	0	0	1	12	4	1	0	0	0	0	0	0	0
AIFM1	715	668	719	760	676	573	328	180	191	60	522	598	584	533	458	291	291	230	108	76	661	723	739	633	583	396	328	197	161	65
AIFM2	7	12	21	7	19	22	16	11	17	15	9	12	16	14	14	9	11	18	14	8	12	19	18	20	13	17	20	22	38	17
AIG1	560	717	2054	4318	6331	4921	3286	1380	1540	476	615	781	2227	4599	4501	3231	2968	1699	1627	877	633	690	2078	3913	4773	4722	2688	1503	1732	591
AIM1	172	54	66	65	75	131	121	114	205	73	103	91	76	102	86	115	139	142	110	96	82	101	71	89	73	71	144	128	193	121
AIM1L	0	0	0	0	0	0	2	0	3	0	0	0	0	0	0	0	2	0	0	1	0	1	0	0	0	0	0	6	0	0
AIM2	0	0	0	0	0	0	0	0	0	0	0	0	0	0	0	0	1	0	0	0	0	0	0	0	0	0	0	0	0	0
AIMP1	55	40	17	50	41	22	27	14	20	4	30	28	29	32	16	17	17	14	12	9	28	51	19	17	20	16	26	22	16	18
AIMP2	99	35	26	60	65	30	23	7	16	1	35	24	36	30	25	22	17	1	7	4	53	46	26	21	24	5	21	4	9	8
AIP	1848	1440	1279	1225	1328	1102	1246	859	1372	772	2041	1524	1217	1067	1083	751	1360	1324	1138	1273	1935	1423	1283	890	780	1330	1275	1168	1648	616
AIPL1	0	0	0	0	0	0	0	0	0	0	0	0	0	0	0	0	0	0	0	0	0	0	0	0	0	0	0	0	0	0
AIRE	0	0	0	0	0	0	0	0	0	0	0	0	0	0	0	0	0	0	0	0	0	0	0	0	0	0	0	0	0	0
AJAP1	0	0	0	0	2	0	0	0	0	0	0	0	0	0	0	0	0	0	0	0	0	0	0	0	0	0	0	0	0	0
AJUBA	12	6	0	3	0	0	0	0	0	0	7	4	0	1	0	0	3	0	1	2	15	5	0	0	1	3	0	0	0	0
AK1	5	1	1	4	5	6	1	3	5	1	2	4	7	2	6	1	1	14	1	1	3	5	8	2	3	4	1	14	8	2
AK2	130	16	29	102	78	65	15	6	36	3	23	21	32	29	55	89	27	5	6	6	25	40	17	18	54	19	35	14	11	12
AK3	239	163	141	203	160	85	75	73	81	32	233	189	164	139	122	108	96	86	94	28	192	196	165	105	115	83	100	80	89	34
AK4	12	3	6	2	9	2	0	3	2	0	2	4	5	1	3	3	2	2	1	1	2	6	2	0	1	1	2	4	1	0
AK5	0	0	0	0	0	0	0	0	0	0	0	0	0	0	0	0	0	0	0	0	0	0	0	0	0	0	0	0	0	1
AK7	0	0	0	0	0	0	0	0	0	0	0	0	0	0	0	0	0	0	0	0	0	0	0	0	0	0	0	0	0	0
AK8	0	0	0	0	0	0	0	0	0	0	0	0	0	0	0	0	2	0	0	0	0	1	0	0	0	0	0	0	0	0
AKAP1	21	5	5	10	4	4	3	1	2	0	3	2	3	2	10	5	1	1	0	0	5	7	2	0	2	0	4	2	5	0
AKAP10	11	1	2	4	6	16	7	18	26	4	7	6	4	4	6	10	22	20	8	6	4	2	0	1	2	2	23	21	17	16
AKAP11	65	14	18	64	64	32	25	12	23	3	29	10	17	10	23	48	15	10	11	6	35	33	25	11	37	20	22	33	16	10
AKAP12	0	0	0	0	0	0	0	0	0	0	0	0	0	0	0	0	0	0	0	0	0	1	0	0	0	0	0	0	0	0
AKAP13	28	4	9	26	25	30	28	49	118	51	13	18	8	22	31	57	46	75	43	50	9	14	7	18	14	14	37	65	100	108
AKAP14	0	0	0	0	0	0	2	0	2	1	0	0	0	0	0	0	0	0	2	0	2	0	0	0	0	0	0	1	0	1
AKAP17A	54	12	12	63	36	23	32	55	58	28	8	16	11	6	15	40	21	40	23	28	13	31	18	6	18	12	43	60	51	66
AKAP3	1	0	0	0	0	0	0	0	2	3	0	1	0	0	0	0	0	1	0	1	0	0	0	1	1	0	0	8	2	5
AKAP4	0	0	0	0	0	0	0	0	0	0	0	0	0	0	0	0	0	0	0	0	0	0	0	0	0	0	0	0	0	0
AKAP5	0	0	0	0	0	0	0	0	0	0	0	0	0	0	0	0	0	0	0	0	0	0	0	0	0	0	0	0	0	2
AKAP6	0	0	0	0	0	0	0	0	0	0	2	0	0	0	0	0	0	0	0	0	0	0	0	0	0	0	0	0	0	1
AKAP7	3	0	0	1	2	0	0	0	0	0	0	0	1	0	2	1	0	0	0	0	0	0	0	0	2	0	0	0	0	0
AKAP8	309	164	135	182	196	165	174	185	234	77	152	190	153	128	134	103	200	176	135	87	153	201	165	147	153	100	240	243	185	135
AKAP8L	64	14	17	49	44	34	41	66	94	27	18	25	27	10	26	44	47	49	49	26	19	34	19	10	18	14	69	64	32	65
AKAP9	16	1	2	1	1	2	3	5	10	0	1	0	0	1	0	4	3	2	3	2	2	2	0	0	4	1	2	9	5	3
AKD1	1	0	0	1	0	0	1	1	1	1	0	0	0	0	0	0	0	0	0	1	0	0	0	0	0	0	1	0	0	0
AKIP1	27	8	14	31	34	31	29	4	16	1	13	21	14	26	23	31	17	13	10	0	15	20	7	21	31	13	35	16	4	7
AKIRIN1	109	28	27	94	85	62	33	40	86	15	43	22	25	34	31	68	42	49	44	56	38	66	28	23	52	31	76	70	56	69
AKIRIN2	61	10	14	27	29	55	29	45	82	33	21	12	17	6	24	42	18	40	44	75	12	18	15	17	18	17	43	42	57	91
AKNA	82	29	33	63	24	44	63	139	228	90	52	52	21	24	19	29	50	91	138	157	35	27	31	8	15	15	48	131	116	195
AKNAD1	0	1	0	0	0	1	0	0	0	2	0	2	0	0	0	0	0	0	0	0	0	0	0	0	0	0	0	0	0	0
AKR1A1	86	31	21	51	48	26	30	29	37	7	45	36	26	34	33	30	32	29	18	16	38	34	22	19	21	15	33	15	14	22
AKR1B1	162	60	61	80	45	34	8	6	8	7	64	77	63	22	36	28	8	8	15	16	109	72	72	46	22	18	19	8	17	17
AKR1B10	0	0	0	0	0	0	0	0	0	0	0	0	0	0	0	0	1	0	0	0	0	0	0	0	0	0	0	0	0	0
AKR1B15	0	0	0	0	0	0	0	0	0	0	0	0	0	0	0	0	0	0	0	0	0	0	0	0	0	0	0	0	0	0
AKR1C2	0	0	0	0	0	0	0	0	0	0	0	0	0	0	0	0	0	0	0	0	0	0	0	1	0	0	0	0	0	0
AKR1C3	25	7	23	0	0	5	0	1	6	1	32	13	10	2	0	2	2	3	3	3	42	15	5	1	1	0	1	1	2	3
AKR1C4	0	0	0	0	0	0	0	0	0	0	0	0	0	0	0	0	0	0	0	0	0	0	0	0	0	0	0	0	0	0
AKR1CL1	0	0	0	0	0	0	0	0	0	0	0	0	0	0	0	0	0	0	1	0	0	0	0	0	0	0	0	0	0	1
AKR1D1	0	0	0	0	0	0	0	0	0	0	0	0	0	0	0	0	0	0	0	0	0	0	0	0	0	0	0	0	0	0
AKR1E2	0	0	0	0	0	0	0	0	0	0	0	0	0	1	0	3	0	0	0	0	0	0	0	0	0	0	0	0	0	0
AKR7A2	1183	1044	1329	1142	1213	918	497	260	205	94	1094	1062	969	1070	888	454	382	257	237	147	1308	1143	1111	1005	902	845	457	271	261	146
AKR7A2P1	1	0	0	2	2	0	0	0	0	0	0	0	1	0	0	0	0	0	0	0	0	0	0	0	0	0	0	0	0	1
AKR7A3	29	27	24	11	6	9	136	66	69	21	34	43	16	10	15	13	82	95	54	35	22	31	33	21	15	17	90	117	62	14
AKT1	1053	1080	980	674	657	572	968	718	470	292	1064	1001	866	646	630	528	826	912	427	474	1020	1128	933	637	631	624	938	835	621	310
AKT1S1	321	287	230	151	176	116	142	143	107	50	221	206	170	133	101	31	95	126	78	89	257	198	210	103	95	86	61	134	94	73
AKT2	421	279	348	421	489	341	249	238	328	139	216	268	262	230	302	382	242	293	210	174	276	334	363	265	345	283	307	354	312	203
AKT3	145	3	0	49	19	11	0	3	7	1	15	2	1	1	2	20	0	1	0	0	9	23	2	0	4	0	4	6	3	25
AKTIP	35	21	20	26	16	29	76	86	175	64	19	11	15	37	20	53	113	128	102	135	32	21	8	19	32	28	80	109	147	100
ALAD	131	113	93	164	152	130	187	163	160	52	56	55	76	81	87	95	103	136	193	103	73	107	101	71	85	122	168	136	158	132
ALAS1	79	113	174	477	639	707	909	692	491	117	57	112	181	258	433	631	829	731	293	247	77	81	120	205	419	524	988	806	453	296
ALAS2	0	0	0	0	0	1	0	1	2	6	0	0	0	0	0	0	0	0	1	4	0	0	0	0	0	0	0	0	2	4
ALB	0	0	0	0	0	0	0	0	0	1	0	0	0	0	0	0	0	0	0	0	0	0	0	0	0	0	0	0	0	0
ALCAM	893	687	731	661	689	534	396	199	283	134	875	802	700	600	549	443	369	279	212	194	722	739	688	457	526	456	341	203	356	150
ALDH16A1	65	39	72	52	90	77	47	16	24	10	37	39	40	34	42	33	39	29	11	16	47	57	37	40	42	32	46	31	27	14
ALDH18A1	748	599	680	574	511	337	204	81	70	18	649	539	500	458	343	273	139	80	44	35	639	497	519	357	364	253	200	101	96	39
ALDH1A1	13	2	4	5	8	5	7	5	8	2	6	3	2	9	7	5	3	5	9	4	8	4	1	4	4	7	7	8	13	7
ALDH1A2	0	0	0	0	0	0	0	2	0	3	0	0	0	0	0	0	0	0	0	0	0	0	0	0	0	0	0	0	0	3
ALDH1A3	0	0	0	0	0	0	0	0	0	0	0	0	0	0	0	0	0	0	0	0	0	0	0	0	0	0	0	0	0	0
ALDH1B1	48	36	41	46	24	15	8	7	1	0	35	16	24	17	11	9	8	3	3	0	44	35	30	25	14	11	7	2	0	0
ALDH1L1	0	0	0	0	0	0	0	0	0	0	0	0	0	0	0	0	0	0	0	0	0	0	0	0	0	0	0	0	0	0
ALDH1L2	9	1	0	4	1	1	0	0	0	0	1	0	0	1	0	1	0	1	0	0	0	1	0	0	0	0	1	1	1	0
ALDH2	514	200	187	214	264	423	904	969	1097	440	481	247	197	215	198	364	871	1175	1040	697	474	244	220	188	246	413	1059	1375	1278	504
ALDH3A1	19	9	10	18	6	5	4	4	4	0	19	8	11	14	7	4	2	0	0	0	13	9	9	8	4	5	5	2	7	7
ALDH3A2	0	0	0	1	1	0	0	0	2	0	0	0	1	0	1	4	6	1	0	0	0	0	0	0	1	1	2	2	1	1
ALDH3B1	104	171	398	500	808	910	1148	1107	1380	578	116	171	291	544	622	577	1012	1169	1093	832	121	136	380	479	589	720	1024	1334	1379	734
ALDH3B2	0	0	1	0	0	0	0	0	0	0	0	0	0	0	0	0	0	0	0	0	0	1	0	0	0	0	0	0	0	0
ALDH4A1	356	336	717	623	858	899	790	475	352	119	271	349	520	785	769	556	740	642	365	197	280	366	537	622	722	930	879	560	522	173
ALDH5A1	58	3	5	12	5	0	0	0	2	1	18	12	6	3	4	0	0	0	0	0	17	15	3	2	2	2	0	0	0	3
ALDH6A1	149	38	47	197	150	104	38	17	52	10	51	55	60	100	57	138	42	14	28	9	66	70	53	73	97	33	40	32	41	24
ALDH7A1	108	29	1	27	16	4	2	0	2	0	36	12	19	11	5	4	0	2	3	0	34	25	12	6	4	3	0	3	0	3
ALDH8A1	0	0	0	0	0	0	0	0	0	0	0	0	0	0	0	0	0	0	0	0	0	0	0	0	0	0	0	0	0	2
ALDH9A1	24	0	2	18	9	11	3	7	3	0	5	1	5	2	4	11	1	1	0	0	0	8	4	3	5	3	1	0	1	4
ALDOB	0	0	0	0	0	0	0	0	0	0	0	0	0	0	0	0	0	0	0	0	0	0	0	0	0	0	0	0	0	1
ALDOC	20	14	9	22	30	25	15	48	11	7	23	9	8	21	14	28	14	77	10	7	22	9	3	26	24	20	22	69	23	12
ALG1	181	115	203	285	264	195	56	19	26	9	118	135	120	184	159	104	56	32	19	28	114	136	151	132	122	101	49	30	19	20
ALG10	92	61	52	94	108	66	40	27	22	8	77	45	48	74	63	32	47	25	23	18	54	53	51	50	74	42	35	41	22	17
ALG10B	3	1	0	1	5	0	0	1	0	0	0	0	0	0	0	3	0	0	0	0	2	1	0	0	0	0	2	2	0	0
ALG11	20	3	16	14	7	8	1	7	2	0	2	3	2	2	2	16	1	1	0	3	6	8	0	0	2	0	2	2	3	8
ALG12	56	19	17	67	40	30	23	23	35	13	25	15	20	23	33	43	15	13	17	6	13	31	15	11	19	18	43	36	13	24
ALG13	9	2	1	6	4	3	5	17	9	5	5	0	0	3	2	3	5	5	3	4	4	5	2	0	0	2	5	4	5	7
ALG14	7	0	4	2	3	1	1	1	5	0	0	0	0	3	2	1	2	1	0	10	1	0	0	0	3	2	2	1	2	0
ALG1L	0	0	0	0	0	1	0	0	1	0	0	0	0	0	0	1	0	0	2	3	0	0	0	0	0	0	1	1	2	2
ALG1L2	2	0	0	0	0	0	1	0	0	0	0	0	0	0	0	0	0	0	0	0	0	0	0	0	0	0	0	0	0	0
ALG2	86	51	74	116	106	88	26	35	31	4	44	42	77	57	58	84	38	26	31	28	66	69	58	51	42	54	44	27	28	19
ALG3	21	11	11	21	30	20	6	2	4	0	11	8	11	17	12	20	6	2	2	1	7	10	16	19	18	7	5	3	2	1
ALG5	15	2	2	13	12	13	2	3	7	1	4	7	2	7	7	19	9	5	2	1	3	5	8	4	5	1	5	1	3	3
ALG6	52	18	51	33	25	54	42	22	27	16	43	47	31	40	59	44	37	41	10	14	36	24	37	24	30	31	30	34	26	23
ALG8	14	0	0	20	20	17	0	0	1	0	0	1	6	3	4	12	0	0	0	1	0	8	4	0	3	0	2	1	6	1
ALG9	112	29	37	102	65	42	8	15	13	3	31	36	48	44	35	55	15	19	13	3	42	62	25	22	65	28	20	20	8	18
ALK	0	0	0	0	0	0	0	0	0	0	0	0	0	0	0	0	0	0	0	0	0	0	0	0	0	0	0	0	0	0
ALKBH1	771	521	674	561	575	382	360	274	315	147	673	707	594	590	388	324	384	342	325	270	728	692	713	627	495	377	363	286	412	175
ALKBH2	52	17	14	15	7	6	4	3	2	2	30	14	20	21	5	3	3	2	1	0	30	27	15	8	7	2	5	2	2	0
ALKBH3	27	7	20	37	20	11	17	15	11	20	10	12	14	27	24	17	10	12	9	40	4	23	22	11	15	22	23	12	12	27
ALKBH4	24	8	19	16	23	15	8	18	14	3	16	10	13	5	3	19	13	9	7	3	16	18	8	10	5	7	31	17	8	13
ALKBH5	159	42	33	113	84	92	28	33	38	7	23	22	31	26	25	88	20	24	11	15	20	59	34	21	42	19	20	54	22	47
ALKBH6	67	75	99	60	85	70	261	242	213	60	42	47	71	41	62	48	137	240	152	73	59	53	57	49	59	93	162	269	203	63
ALKBH7	8	1	5	11	9	8	3	3	3	5	4	4	2	6	0	5	0	2	1	5	3	3	4	5	3	1	0	5	1	2
ALKBH8	16	2	0	9	6	7	1	2	1	5	3	2	0	2	2	11	0	2	0	3	4	3	3	2	6	0	4	4	1	0
ALLC	1	0	0	0	0	3	0	0	0	0	0	0	0	0	0	0	0	0	0	0	0	0	0	0	0	0	1	0	0	0
ALMS1	84	33	24	29	25	18	34	22	14	6	66	46	31	14	26	31	27	25	15	9	55	35	27	22	18	19	39	24	20	8
ALOX12	37	27	29	35	19	10	11	20	31	16	31	25	37	28	25	8	24	28	30	39	25	39	33	29	20	3	18	21	41	54
ALOX12B	4	2	4	0	0	0	0	1	1	1	3	3	0	0	1	0	0	0	0	1	1	0	0	1	0	0	1	3	0	0
ALOX15	0	0	0	0	0	0	0	1	0	0	0	0	0	0	0	0	0	0	0	0	0	0	0	0	0	1	0	1	1	1
ALOX15B	5	1	2	2	2	3	4	6	5	3	6	8	1	0	0	2	1	3	1	5	11	0	2	0	2	8	1	10	3	7
ALOX5	0	0	0	4	20	65	255	736	918	290	0	1	0	2	4	39	265	734	546	456	0	0	3	2	6	20	340	783	687	574
ALOX5AP	142	212	256	401	821	1800	3469	3995	5826	1804	148	189	211	377	675	1436	3266	4931	5850	3856	133	235	228	343	765	1654	3390	4614	6941	3332
ALOXE3	0	0	0	0	1	1	0	5	1	1	0	0	6	0	0	1	1	0	0	4	0	0	0	0	1	0	1	16	2	25
ALPI	0	0	1	0	0	0	0	0	0	0	0	0	0	0	0	0	0	0	0	0	0	0	0	0	0	0	0	0	0	0
ALPK1	28	7	16	48	45	43	79	136	164	43	14	10	21	8	30	45	60	148	66	53	8	14	15	7	36	19	88	143	110	101
ALPK2	0	0	0	0	0	0	0	0	0	0	0	0	1	1	1	0	0	0	0	0	0	0	0	0	0	0	0	0	1	0
ALPK3	11	0	3	0	1	0	1	0	8	14	2	3	3	1	0	1	1	8	4	18	7	2	0	0	4	1	1	8	13	26
ALPL	0	0	0	0	0	0	0	17	29	7	0	0	0	0	0	1	0	7	22	17	0	0	0	0	0	0	4	8	11	40
ALPP	0	0	0	0	0	0	0	2	0	0	0	0	0	1	1	0	0	0	0	0	0	0	0	0	0	0	0	0	0	0
ALPPL2	0	0	0	0	0	0	0	0	0	0	0	0	0	0	0	0	0	0	0	1	0	0	0	0	0	0	0	0	0	0
ALS2	93	37	21	54	54	26	23	44	33	19	28	39	23	21	21	20	18	45	19	24	25	40	18	16	21	10	19	28	29	29
ALS2CL	1	0	0	0	1	0	0	0	0	0	0	0	0	0	0	1	0	0	0	0	0	0	0	0	0	4	0	3	4	1
ALS2CR11	0	0	0	0	0	0	0	0	0	0	0	0	0	0	0	0	0	0	0	0	0	0	0	0	0	0	0	0	0	0
ALS2CR12	0	0	0	1	0	0	0	1	2	0	0	0	0	0	0	0	1	0	0	3	0	0	0	2	0	0	4	2	4	0
ALS2CR8	1	3	4	0	2	1	1	1	1	0	0	0	0	0	0	0	2	3	0	0	0	0	0	0	2	3	0	0	2	3
ALX1	0	0	0	0	0	0	0	0	0	0	0	0	0	0	0	0	0	0	0	0	0	0	0	0	0	0	0	0	0	0
ALX3	0	0	0	0	0	0	1	0	0	0	0	0	0	0	0	0	0	0	0	0	0	0	0	0	0	0	0	0	0	0
ALX4	0	0	0	0	0	0	0	0	0	0	0	0	0	0	0	0	0	0	0	0	0	0	0	0	0	0	0	0	0	0
ALYREF	7976	7799	7801	6148	6846	5489	5573	2794	2298	649	8751	8416	6963	6198	5143	3348	4899	3691	2016	1252	9420	9165	8379	5915	5931	5955	5294	3752	2612	950
AMACR	10	0	6	11	5	27	7	18	9	3	1	4	2	0	8	15	5	4	4	4	0	5	1	4	8	6	9	11	9	18
AMBN	0	0	0	0	0	0	0	0	0	0	0	0	0	0	0	0	0	0	0	0	0	0	0	0	0	0	0	0	0	1
AMBP	0	0	0	0	0	0	0	0	0	0	0	0	0	0	0	0	0	0	0	0	0	0	0	0	0	0	0	0	0	0
AMBRA1	542	341	302	305	332	224	240	198	217	117	434	316	257	214	203	266	266	351	198	189	426	396	297	243	286	177	221	265	256	155
AMD1	135	32	38	153	103	67	31	30	30	14	38	49	26	20	27	49	25	19	17	10	66	71	36	23	47	21	26	26	16	30
AMDHD1	0	0	0	0	0	0	0	0	0	0	0	0	0	0	0	0	0	0	0	0	0	0	0	0	0	0	0	2	1	0
AMDHD2	45	46	31	48	36	34	67	77	105	99	22	54	39	29	24	41	67	98	66	102	34	60	51	35	41	40	87	111	103	156
AMELX	0	0	0	0	0	0	0	2	2	0	0	0	0	0	0	0	0	0	0	0	0	0	0	0	0	0	1	9	0	11
AMELY	0	0	0	0	0	0	0	0	0	0	0	0	0	0	0	0	0	0	1	0	0	0	0	0	0	0	0	0	0	0
AMFR	39	5	6	36	41	38	7	13	27	5	9	9	16	11	6	32	7	12	9	12	8	10	8	3	11	10	8	23	11	16
AMH	1	6	0	4	3	1	12	9	0	3	0	4	2	1	0	0	11	14	7	2	0	1	4	0	0	0	9	3	2	0
AMHR2	0	1	0	0	0	5	0	0	0	0	0	0	0	0	0	0	0	0	4	1	0	0	0	0	0	0	0	3	3	1
AMICA1	34	20	15	10	8	16	73	259	488	368	17	16	9	6	5	5	59	287	382	445	14	19	9	9	11	8	62	287	534	665
AMIGO1	2	0	2	1	1	1	0	1	2	0	2	0	1	1	1	0	0	0	0	0	1	0	6	0	1	1	0	0	0	0
AMIGO2	3	0	0	0	1	0	4	12	6	2	9	2	1	0	0	0	3	12	5	6	3	1	1	0	0	0	2	9	10	4
AMIGO3	1649	1791	1563	1174	1156	916	2383	2438	2273	1217	1514	1701	1370	1221	1059	798	2501	3165	1704	2166	1605	1790	1627	1032	870	1297	2510	2563	2471	1045
AMMECR1	113	57	51	74	62	48	38	32	55	20	105	79	70	59	54	53	32	31	42	43	75	87	79	63	55	35	54	57	62	26
AMMECR1L	74	23	27	58	34	34	32	39	46	15	42	41	19	31	17	15	24	29	24	17	43	38	13	28	19	19	47	36	49	11
AMN	0	2	1	8	0	1	10	36	29	52	0	0	0	0	3	2	12	22	19	56	0	0	0	3	1	1	17	22	28	35
AMN1	0	0	0	0	0	1	0	0	1	2	0	0	0	0	1	0	0	0	0	3	1	0	0	0	0	1	0	1	1	0
AMOT	22	0	0	1	0	0	0	0	0	0	6	5	4	2	0	0	0	0	0	0	7	6	1	2	0	0	0	0	0	2
AMOTL1	427	259	168	160	152	81	90	101	101	21	338	277	190	151	70	53	78	128	107	51	326	283	156	87	76	48	100	100	82	39
AMOTL2	0	0	0	0	0	0	0	0	0	0	0	0	0	0	0	0	0	0	0	0	0	1	0	0	0	0	0	0	0	5
AMPD1	0	0	0	0	0	0	0	0	0	0	0	0	0	0	0	0	0	0	0	0	0	0	0	0	0	0	0	0	0	0
AMPD2	173	81	77	89	107	76	140	199	223	98	110	64	68	67	88	98	111	202	138	138	111	81	56	82	77	67	148	188	239	209
AMPD3	20	5	15	69	100	62	75	129	171	53	16	2	12	25	28	81	83	122	80	60	3	12	13	17	58	32	138	158	115	87
AMPH	0	0	0	0	0	0	0	0	0	0	0	0	0	0	0	0	0	0	0	0	0	0	0	0	0	0	0	0	0	0
AMT	7	2	4	8	6	2	7	13	8	5	2	2	11	4	2	3	7	7	1	6	9	5	1	3	1	4	3	12	4	10
AMTN	0	0	0	0	0	0	0	0	0	0	0	0	0	0	0	0	0	0	0	0	0	0	0	0	0	0	0	0	0	0
AMY2A	0	0	0	0	0	0	0	0	0	0	0	0	0	0	0	0	0	0	0	0	0	0	0	0	0	0	0	0	0	0
AMY2B	0	0	0	0	0	0	0	0	0	0	0	0	0	0	0	0	0	0	0	0	0	0	0	0	0	0	0	0	0	0
AMZ1	0	0	0	0	0	0	0	0	0	0	0	0	0	0	0	0	0	0	0	0	0	2	0	0	0	0	0	0	0	0
AMZ2	7	0	4	4	6	8	1	1	6	0	7	0	1	4	0	2	3	1	0	0	1	1	0	0	1	0	10	1	3	1
AMZ2P1	1	0	0	1	0	0	0	1	0	0	0	0	0	0	0	0	0	1	0	0	0	0	0	0	0	0	0	1	0	1
ANAPC1	268	38	30	143	91	41	7	6	9	2	72	66	60	33	46	71	14	2	6	1	58	65	46	38	65	19	28	5	3	5
ANAPC10	26	19	15	36	32	32	24	24	18	7	19	27	14	21	18	14	16	26	20	15	20	14	17	17	25	18	31	29	35	10
ANAPC11	41	8	13	28	32	20	10	10	13	1	20	11	15	19	18	26	10	16	10	6	17	29	11	9	25	18	23	15	8	8
ANAPC13	95	50	63	95	93	58	34	31	28	6	72	63	51	57	44	65	29	33	24	15	50	58	36	42	46	30	55	32	27	44
ANAPC16	376	241	313	326	403	338	527	399	374	133	329	279	249	253	298	295	484	483	369	212	305	246	237	261	316	278	454	530	448	181
ANAPC2	55	15	28	59	47	24	5	9	29	10	12	19	17	19	11	26	8	24	7	15	12	27	19	17	15	14	22	34	18	7
ANAPC4	9	0	1	0	0	1	2	0	1	1	0	0	1	0	0	1	0	3	1	0	2	1	0	0	0	2	2	2	1	2
ANAPC5	38	6	12	39	34	32	4	3	9	0	9	10	14	11	15	37	3	3	3	1	7	16	6	10	27	5	11	14	2	6
ANAPC7	161	42	47	100	76	47	58	48	69	13	49	66	57	68	32	46	48	38	36	23	51	77	51	45	50	26	69	54	44	23
ANG	0	0	0	1	0	0	0	0	0	0	0	0	0	0	0	0	0	0	0	0	0	0	4	0	0	0	0	0	0	1
ANGEL1	126	106	94	91	70	46	71	46	35	8	69	77	68	50	28	30	62	63	29	34	77	81	65	46	58	52	61	57	40	32
ANGEL2	3	0	2	3	4	6	1	0	5	0	3	0	0	0	0	10	1	1	2	0	0	1	1	2	3	1	3	1	1	9
ANGPT1	21	2	0	1	0	0	0	0	0	0	3	1	0	1	0	0	0	0	0	1	2	1	1	0	0	0	0	0	1	1
ANGPT2	2	0	0	0	0	0	1	0	0	0	0	1	0	0	0	0	0	0	0	0	2	0	0	3	0	0	2	0	0	0
ANGPT4	0	0	0	0	0	0	0	0	0	0	0	0	0	0	0	0	0	0	0	0	0	0	0	0	0	0	0	0	0	0
ANGPTL1	0	0	0	0	0	0	0	0	0	0	0	0	0	0	0	0	0	0	0	0	0	0	0	0	0	0	0	0	0	0
ANGPTL2	0	0	0	0	1	0	0	1	3	1	0	0	0	0	0	0	4	0	0	0	0	0	0	0	0	0	0	3	1	0
ANGPTL3	0	0	0	0	0	0	0	0	0	0	0	0	0	0	0	0	0	0	0	0	0	0	0	0	0	0	0	0	0	0
ANGPTL4	0	0	0	0	0	0	0	0	0	0	0	0	0	0	0	1	0	0	0	0	1	0	0	0	0	0	0	2	0	2
ANGPTL5	0	0	0	0	0	0	0	0	0	0	0	0	0	0	0	0	0	0	0	1	0	0	0	0	0	0	0	0	0	0
ANGPTL6	11	1	1	3	2	4	2	0	6	0	5	3	4	2	0	1	3	4	2	3	5	6	2	2	0	0	4	1	2	3
ANGPTL7	0	0	0	0	0	0	0	0	0	0	0	0	0	0	0	0	0	2	0	2	0	1	0	0	0	0	0	0	0	1
ANK1	3	3	12	7	11	16	41	61	155	163	2	3	2	10	11	12	44	55	116	252	11	3	11	9	29	17	54	66	166	205
ANK2	0	0	0	0	0	0	0	0	0	0	0	0	0	0	0	0	0	0	0	0	0	0	0	0	0	0	0	0	0	0
ANK3	0	0	0	0	0	0	0	0	0	0	0	0	0	0	0	0	0	0	0	0	0	0	0	0	0	0	0	0	0	0
ANKAR	2	0	0	0	0	1	0	0	0	0	0	0	0	0	0	2	0	0	0	0	0	0	0	0	0	0	0	0	0	0
ANKDD1A	0	0	1	1	0	0	1	5	7	1	0	0	0	0	0	0	0	4	5	2	0	0	0	0	0	0	6	7	11	5
ANKFN1	0	0	0	0	0	0	0	0	0	0	0	0	0	0	0	0	0	0	0	0	0	0	0	0	0	0	0	0	0	0
ANKFY1	179	80	70	189	187	162	111	92	115	37	83	76	82	77	116	132	111	110	81	80	81	83	116	65	120	101	150	108	115	115
ANKH	56	7	12	21	10	6	0	2	3	0	10	12	12	9	3	9	4	1	0	1	29	12	2	4	10	2	3	2	1	4
ANKIB1	8	0	0	8	10	2	2	1	5	1	0	2	1	3	2	3	0	7	0	1	2	1	0	0	0	3	4	3	1	3
ANKK1	0	0	0	0	0	0	0	0	0	0	0	0	0	0	0	0	0	0	0	1	0	0	0	0	0	0	0	0	0	0
ANKLE1	87	55	44	24	32	33	18	20	18	1	62	38	28	16	19	24	17	16	10	5	48	60	50	14	19	11	17	19	10	9
ANKLE2	234	81	65	158	163	125	96	103	131	46	100	71	75	54	45	117	92	95	60	52	78	92	70	60	55	45	142	148	99	81
ANKMY1	3	2	0	2	8	3	0	4	9	1	0	0	1	0	0	1	1	1	10	1	0	1	0	1	1	0	4	2	1	1
ANKMY2	17	5	5	18	16	8	1	3	16	0	2	6	2	2	4	3	4	1	1	1	1	14	1	0	7	5	8	2	0	4
ANKRA2	5	0	0	0	1	0	0	0	0	0	0	0	0	0	0	0	1	0	0	0	0	0	0	0	0	0	0	2	2	0
ANKRD1	0	0	0	0	0	0	0	0	0	0	0	0	0	0	0	0	0	0	0	0	0	0	0	0	0	0	0	0	0	0
ANKRD10	44	19	19	34	28	27	73	133	86	38	20	13	19	28	24	20	77	108	59	33	28	11	15	16	15	14	77	118	87	57
ANKRD11	2106	1844	1121	718	887	699	7131	7696	6580	3205	1866	2036	1155	766	817	557	6896	10375	7189	5065	2187	2191	1340	740	774	717	6754	10358	8765	3602
ANKRD12	158	25	17	124	111	105	29	71	122	46	25	23	19	35	41	183	48	54	48	88	24	38	36	39	77	32	50	48	70	127
ANKRD13A	23	3	3	41	25	18	18	26	49	12	6	2	10	6	7	18	6	8	9	15	4	17	9	2	20	3	24	29	17	46
ANKRD13B	135	39	23	19	12	6	6	8	1	6	100	54	19	6	2	0	6	7	1	2	76	59	30	11	4	7	8	5	1	3
ANKRD13C	163	114	103	95	128	76	101	123	103	40	124	92	96	71	86	77	91	116	115	78	106	118	117	73	86	71	95	120	130	79
ANKRD13D	34	19	40	40	72	47	274	419	320	146	21	20	27	37	22	50	259	370	195	199	14	27	23	32	31	38	328	425	413	215
ANKRD16	1	0	0	0	0	0	0	0	0	0	0	0	0	0	0	0	0	0	0	0	0	1	0	0	0	0	0	0	0	0
ANKRD17	214	91	60	143	101	81	41	58	61	22	88	66	45	90	43	89	38	37	40	43	84	96	59	49	54	36	50	55	56	71
ANKRD18A	1	3	6	18	20	24	47	35	14	2	0	2	11	14	6	31	57	34	13	4	0	2	0	3	11	5	73	41	22	14
ANKRD2	0	0	0	0	0	0	0	0	0	0	0	0	0	0	0	0	0	0	0	1	0	0	0	0	0	0	0	0	0	1
ANKRD20A4	1	0	0	2	0	0	0	0	2	0	0	0	0	0	0	0	0	1	0	0	0	0	1	0	1	0	2	0	1	0
ANKRD20A9P	9	2	4	5	7	7	19	32	59	20	1	2	2	4	7	6	29	35	18	30	0	4	7	4	5	0	35	32	36	47
ANKRD22	2	6	3	25	11	10	33	23	38	17	1	10	1	9	3	16	18	19	43	18	2	5	8	4	2	1	22	29	59	23
ANKRD23	40	35	34	12	8	20	114	168	89	37	21	28	24	12	9	9	116	198	80	61	35	42	19	20	38	14	133	169	134	65
ANKRD24	0	0	0	2	0	1	0	1	3	7	0	1	0	0	0	0	2	1	1	0	0	0	1	2	0	0	0	8	0	1
ANKRD26	2	0	0	0	5	0	0	0	3	0	1	0	0	0	2	0	0	0	0	0	0	0	0	0	1	0	0	0	1	0
ANKRD26P1	0	0	0	0	0	0	0	0	0	0	0	0	0	0	0	0	0	0	0	0	0	0	0	0	0	0	0	0	0	0
ANKRD26P3	0	0	0	0	0	0	0	0	0	0	0	0	0	0	0	0	0	1	0	0	0	0	0	0	0	0	0	0	0	0
ANKRD27	127	110	135	75	58	54	23	48	51	27	124	117	79	62	37	50	38	44	37	22	123	115	71	34	41	46	30	50	44	48
ANKRD28	700	603	479	574	530	527	470	332	300	107	806	775	668	618	512	360	577	362	205	122	734	713	541	429	495	411	462	317	300	94
ANKRD29	0	0	0	0	0	0	0	0	0	0	0	0	0	0	0	0	0	0	0	0	0	0	0	0	0	0	0	0	0	0
ANKRD30A	0	0	0	0	0	0	0	0	0	0	0	0	0	0	0	0	0	0	0	0	0	0	0	0	0	0	0	0	0	0
ANKRD30B	0	0	0	0	0	0	0	1	0	0	0	0	0	0	0	0	0	0	0	0	0	0	0	0	0	0	0	0	0	0
ANKRD30BL	0	0	0	0	0	0	0	0	0	0	0	0	0	0	0	0	0	0	0	0	0	0	0	0	0	0	0	0	0	0
ANKRD31	0	0	0	0	0	0	0	0	0	0	0	0	0	0	0	0	0	0	0	0	0	0	0	0	0	0	0	0	0	0
ANKRD32	7	1	5	10	10	4	3	2	5	4	1	3	0	1	2	1	5	9	4	1	3	2	3	1	5	1	11	7	2	5
ANKRD33	0	0	0	0	1	0	0	1	0	0	0	1	0	0	0	0	0	1	0	0	0	0	0	0	0	0	0	0	0	0
ANKRD33B	329	460	840	782	996	1002	755	615	409	207	294	520	696	850	1023	1050	791	768	529	273	319	578	807	855	915	1043	762	623	707	305
ANKRD34A	0	0	0	0	0	0	0	0	3	0	0	0	0	1	0	0	2	1	0	0	0	2	0	0	1	0	1	3	0	0
ANKRD34B	0	0	0	0	0	9	29	118	293	235	0	0	0	0	3	0	27	193	196	354	0	0	1	0	0	1	34	134	362	250
ANKRD34C	0	0	0	0	0	0	0	0	0	0	0	0	0	0	0	0	0	0	0	0	0	0	0	0	0	0	0	0	0	0
ANKRD35	23	19	36	35	97	133	176	105	91	13	38	16	18	43	70	62	154	134	85	37	51	12	22	34	47	111	131	105	87	28
ANKRD36	23	22	17	29	16	17	135	143	126	20	20	21	18	6	8	3	109	144	72	43	18	18	16	12	14	16	108	156	104	21
ANKRD36B	43	46	40	38	29	31	246	253	178	32	27	37	46	22	7	26	225	314	115	84	30	31	40	18	35	25	168	334	198	70
ANKRD37	0	0	0	0	0	0	0	0	0	0	0	0	0	0	0	0	0	0	0	0	0	0	0	0	0	0	0	0	0	0
ANKRD39	220	284	260	140	145	148	306	277	213	80	220	211	162	140	92	71	234	371	163	109	240	248	192	134	114	175	247	287	274	95
ANKRD40	50	11	22	36	22	12	12	11	18	2	13	9	15	7	7	12	7	12	2	8	15	20	5	11	11	3	9	6	16	5
ANKRD42	2	0	0	5	1	0	0	0	0	0	0	0	1	0	0	2	0	0	0	0	0	1	0	0	1	0	0	0	0	1
ANKRD44	12	0	1	12	17	20	0	7	9	6	0	0	1	0	4	22	3	1	2	0	2	6	0	1	6	0	1	3	2	31
ANKRD45	0	0	1	0	0	0	0	0	0	0	0	0	0	0	0	0	0	0	0	1	0	0	0	0	0	0	0	0	0	0
ANKRD46	3	1	0	5	4	0	1	5	4	0	0	4	1	0	1	2	0	2	0	0	1	2	1	1	3	0	4	3	0	2
ANKRD49	2	0	0	0	1	1	0	0	1	0	0	0	0	0	0	0	1	0	1	0	0	0	0	0	0	1	0	0	0	0
ANKRD5	1	1	0	1	0	0	0	0	0	0	1	0	1	0	0	0	0	0	0	0	1	4	0	0	0	0	0	3	2	0
ANKRD50	285	198	217	213	215	177	137	92	134	65	248	195	156	225	131	133	128	128	69	71	218	223	223	168	134	166	178	111	128	60
ANKRD52	43	3	3	26	14	22	6	15	9	1	14	9	12	12	12	15	12	6	3	1	12	17	9	12	14	5	11	6	8	10
ANKRD53	1	0	0	0	0	0	0	0	0	0	0	0	0	0	0	0	0	0	0	0	0	0	0	2	0	0	0	0	0	1
ANKRD54	777	679	646	512	451	337	430	266	170	129	651	643	551	400	383	316	390	334	183	116	817	753	595	442	414	392	385	312	274	128
ANKRD55	0	0	0	0	0	0	0	0	0	0	0	0	0	0	0	0	0	0	0	0	0	0	0	0	0	0	0	0	0	0
ANKRD6	10	9	4	9	3	4	4	7	29	7	6	8	4	8	2	3	9	13	17	18	10	5	4	3	1	2	9	21	27	10
ANKRD63	0	0	0	0	0	0	0	0	0	0	0	1	0	0	0	0	0	0	0	0	0	0	0	0	0	0	0	0	0	0
ANKRD65	0	0	0	0	0	0	0	0	0	1	0	0	0	0	0	0	0	0	0	0	0	0	0	0	0	0	0	0	0	0
ANKRD7	0	0	0	0	0	0	0	0	0	0	0	0	0	0	0	0	0	0	0	0	1	0	0	0	0	0	0	0	0	0
ANKRD9	2	2	1	1	6	3	4	9	2	0	2	4	6	0	2	2	13	14	1	4	2	4	2	0	7	0	7	6	3	2
ANKS1A	160	57	43	139	71	69	105	150	200	90	89	62	38	45	63	80	77	123	96	94	70	87	55	30	50	47	101	159	174	155
ANKS1B	0	0	0	0	0	0	0	0	0	0	0	0	0	0	0	0	0	0	0	0	0	0	0	0	0	0	0	0	0	0
ANKS3	49	60	43	39	21	7	96	42	28	16	44	52	43	24	10	28	70	78	29	20	49	63	46	36	15	17	75	72	34	9
ANKS4B	0	0	0	0	0	0	0	0	0	0	0	0	0	0	0	0	0	0	0	0	0	0	0	0	0	0	0	0	0	0
ANKS6	41	3	4	0	1	4	0	0	0	0	14	5	1	2	0	1	0	0	0	0	9	4	5	0	1	0	1	0	1	0
ANKUB1	1	0	0	0	0	0	0	0	0	0	0	0	0	0	0	0	0	0	0	0	0	0	0	0	0	0	0	0	0	0
ANKZF1	15	3	3	8	7	12	8	29	30	10	4	5	2	1	1	6	22	11	5	16	6	3	13	2	5	2	19	28	12	27
ANLN	259	142	164	343	410	294	300	295	252	38	156	164	164	155	240	311	373	316	173	70	176	169	156	101	257	191	350	357	244	77
ANO1	0	0	0	0	0	0	0	0	0	0	0	0	0	0	0	0	0	0	0	0	0	0	0	0	0	0	0	0	0	0
ANO10	7	0	0	7	22	34	1	12	24	2	0	1	1	2	2	15	3	4	3	5	3	0	4	4	4	0	12	8	4	10
ANO2	0	0	0	0	0	0	0	0	0	0	0	0	0	0	0	0	0	0	0	0	0	0	0	0	0	0	0	0	0	0
ANO3	0	0	0	0	0	0	0	0	0	0	0	0	0	0	0	0	0	0	0	0	0	0	0	0	0	0	0	0	0	1
ANO4	0	0	0	0	0	0	0	0	0	0	0	0	0	0	0	0	0	0	0	0	0	0	0	0	0	0	0	1	0	0
ANO5	0	0	1	4	1	0	0	1	2	0	0	1	0	0	0	2	0	0	0	2	0	0	0	0	0	0	0	1	2	1
ANO6	126	57	56	132	133	95	84	66	85	22	92	92	67	65	44	119	106	104	64	48	88	90	72	58	73	65	122	104	92	51
ANO7	0	0	1	3	1	2	6	4	0	0	0	1	1	5	0	4	6	4	0	1	0	1	0	1	2	1	2	7	1	0
ANO8	16	10	20	8	7	14	76	116	66	43	10	11	13	15	9	11	62	129	55	37	16	16	15	16	14	15	66	105	92	32
ANO9	15	3	0	1	0	2	5	5	8	1	18	2	3	5	1	0	7	8	3	1	14	1	0	0	0	0	3	2	6	8
ANP32A	491	175	211	332	315	252	186	131	217	77	251	239	222	199	169	257	163	125	114	132	187	285	167	141	177	162	175	159	190	141
ANP32AP1	0	0	1	1	1	0	2	4	2	0	1	0	0	1	0	0	2	1	0	1	2	1	0	0	1	0	6	3	2	2
ANP32B	215	39	38	124	91	113	37	64	47	8	45	43	55	45	49	88	41	35	30	11	51	73	27	28	50	20	62	44	18	34
ANP32C	2	1	1	2	3	2	2	0	3	0	5	0	5	4	0	1	1	0	1	4	1	3	5	2	2	0	2	3	0	1
ANP32D	0	0	0	0	0	0	0	0	0	0	0	0	0	0	0	0	0	0	0	0	0	0	0	0	0	0	0	0	0	0
ANP32E	257	72	134	220	343	438	335	175	295	51	187	182	179	233	241	329	400	238	97	49	158	155	138	153	247	216	345	223	214	105
ANPEP	63	55	40	106	139	86	58	83	181	107	27	42	41	54	66	114	72	104	111	148	23	62	54	38	90	44	68	97	130	185
ANTXR1	1	0	0	0	0	0	0	0	1	0	2	0	0	0	0	0	0	0	0	0	0	0	0	0	0	3	0	0	0	1
ANTXR2	253	98	98	297	430	441	539	643	870	310	104	92	125	181	286	488	499	760	560	414	121	136	138	155	327	250	749	776	841	684
ANXA1	179	121	166	333	422	484	619	488	789	260	101	119	150	200	251	376	650	578	609	366	137	180	160	172	296	271	819	705	757	493
ANXA10	0	0	0	0	0	0	0	0	0	0	0	0	0	0	0	0	0	0	0	0	0	0	0	0	0	0	0	0	0	0
ANXA11	397	227	301	945	856	870	714	1040	1296	370	201	237	291	496	616	808	678	975	686	518	258	361	377	433	761	598	1117	1372	1033	792
ANXA13	0	0	0	0	0	0	0	0	0	0	0	0	0	0	0	0	0	0	0	0	0	0	0	0	0	0	0	0	0	0
ANXA2	185	182	142	332	423	350	270	171	349	214	142	149	171	185	226	312	294	234	282	333	123	181	149	217	281	257	278	207	430	371
ANXA2P1	0	0	0	0	0	2	0	0	0	0	0	0	0	0	0	0	0	0	0	0	0	0	0	0	0	0	0	0	0	5
ANXA2P3	0	0	0	0	0	0	0	0	0	0	0	0	0	0	0	0	0	0	0	0	0	0	0	0	0	0	0	0	0	0
ANXA3	4	7	18	121	187	260	442	528	696	179	2	10	30	64	138	317	463	696	461	275	4	12	25	50	112	143	531	645	683	365
ANXA4	410	249	298	402	614	682	904	608	1006	375	323	325	320	435	407	577	740	789	1000	708	330	300	277	285	447	454	766	778	1060	471
ANXA5	29	8	20	54	43	55	48	52	97	50	12	28	32	31	27	50	51	69	32	69	12	17	14	14	28	23	46	54	93	93
ANXA6	622	304	487	889	1039	1006	949	697	897	266	336	336	432	656	585	945	808	886	614	362	389	370	404	530	814	731	1007	832	865	507
ANXA7	279	93	138	209	230	157	222	192	192	64	174	163	167	147	132	123	198	236	144	139	158	169	149	108	165	89	213	200	228	152
ANXA8L1	0	0	0	0	0	0	0	0	0	1	0	3	0	0	0	0	0	0	0	0	0	1	0	0	0	0	0	0	0	1
ANXA8L2	0	0	0	0	0	0	0	2	0	0	0	0	0	0	0	0	0	0	0	0	0	0	0	0	0	1	0	3	0	0
ANXA9	0	0	0	0	0	0	0	0	0	0	0	0	0	0	0	0	0	0	0	0	0	1	0	0	0	0	1	1	0	0
AOAH	0	1	0	1	1	0	1	3	6	8	0	0	0	0	0	1	1	1	4	3	0	0	0	0	0	1	3	2	4	23
AOC2	0	0	0	0	0	0	0	6	3	2	0	0	0	0	0	0	0	1	2	2	0	0	0	0	0	0	0	4	3	5
AOC3	0	0	0	1	1	2	4	1	9	0	0	0	2	0	2	1	1	1	0	0	0	0	0	0	0	0	0	1	0	5
AOX1	1	0	0	0	0	0	0	0	0	0	0	0	0	0	0	0	0	0	0	0	0	0	0	0	0	0	3	0	0	0
AP1AR	6	1	1	1	4	8	0	0	3	0	0	0	0	0	0	0	0	1	1	0	0	4	0	0	0	1	1	0	3	1
AP1B1	1337	1013	1194	1305	1559	1354	1634	1086	947	502	1192	1094	1070	1159	1189	1353	1473	1271	995	835	1156	1201	1106	1161	1184	1126	1448	1355	1283	585
AP1B1P1	0	0	0	0	0	0	0	0	0	0	0	0	0	0	0	0	0	0	0	0	0	0	0	0	0	0	0	0	0	0
AP1G1	716	287	333	645	573	548	363	412	692	282	362	324	392	442	426	437	382	499	471	435	401	476	382	323	461	407	460	616	591	789
AP1G2	24	2	5	13	26	13	10	19	45	13	1	4	2	10	4	16	15	19	16	14	5	11	2	3	8	3	14	28	13	18
AP1M1	4117	3048	4609	4281	5780	4907	7825	5539	5831	2422	3485	3590	4085	4880	4324	5026	6953	7583	6192	4012	4253	3907	4962	4624	5640	4803	7844	7239	8115	3289
AP1M2	0	0	0	0	0	0	0	0	0	0	0	0	0	0	0	0	0	0	0	0	0	0	0	0	0	0	0	0	0	1
AP1S1	14	7	11	11	16	9	1	9	3	1	9	4	7	3	9	2	2	0	2	9	3	9	9	1	7	2	6	0	5	4
AP1S2	400	279	428	482	692	878	1579	1563	1544	664	378	320	386	508	518	898	1535	2172	1545	1155	348	356	336	423	576	708	1392	1750	1953	854
AP1S3	1	0	1	2	1	1	1	0	3	0	0	0	0	0	0	1	0	2	0	0	0	1	0	0	3	0	1	1	1	0
AP2A1	18	7	10	31	19	11	20	23	31	8	5	10	8	11	15	33	18	15	31	7	12	19	11	8	11	10	27	27	21	16
AP2A2	28	4	7	30	25	21	11	7	39	8	12	3	6	7	8	32	6	7	17	6	14	11	9	4	10	1	24	25	8	35
AP2B1	75	7	12	80	50	42	9	7	22	2	11	7	9	13	21	41	17	5	11	8	4	25	16	6	22	1	8	11	13	22
AP2M1	526	175	190	633	436	438	136	139	292	53	198	151	170	170	195	392	124	121	94	81	203	283	177	154	268	144	187	136	145	174
AP2S1	707	456	631	852	966	906	732	360	450	159	595	552	569	725	666	663	706	485	367	249	648	611	685	606	783	747	676	419	409	223
AP3B1	70	13	17	67	51	30	27	23	38	13	12	20	14	41	31	45	38	42	38	36	12	27	25	27	51	14	49	56	49	29
AP3B2	1	2	3	0	0	1	15	41	110	51	2	0	0	0	0	0	19	73	90	88	2	3	0	0	3	0	12	58	130	126
AP3D1	1094	863	853	980	914	716	1108	664	937	547	900	832	726	679	598	646	868	917	645	896	931	993	750	594	572	731	945	876	1093	697
AP3M1	93	6	20	49	47	32	8	8	28	7	17	7	22	29	12	61	9	4	9	5	11	20	6	7	27	15	7	6	18	13
AP3M2	19	1	7	4	3	4	6	3	6	2	5	9	6	1	1	4	1	1	4	3	6	6	1	2	1	4	5	2	1	7
AP3S1	12	0	1	10	6	14	0	13	11	0	11	0	0	3	1	11	1	1	4	0	3	2	0	0	0	0	3	3	2	18
AP4E1	12	0	0	4	13	6	2	1	1	0	5	0	5	0	3	2	0	2	1	0	0	0	0	1	1	0	5	1	0	4
AP4M1	6	0	1	6	4	5	1	3	1	0	2	2	1	0	1	4	2	3	1	2	0	1	1	2	3	1	6	5	0	2
APAF1	20	8	6	41	65	54	40	75	82	36	8	3	8	13	23	47	30	49	21	17	8	6	6	10	30	17	41	95	49	76
APBA1	1	0	0	0	1	0	0	0	0	0	1	0	0	0	0	0	0	0	0	0	0	0	0	0	0	0	0	0	0	1
APBA2	4	0	0	0	0	0	0	0	0	0	0	1	1	0	0	0	0	0	0	1	0	3	0	0	0	0	0	0	0	1
APBA3	269	277	346	247	289	205	297	302	364	215	229	222	280	225	210	217	318	390	299	268	280	328	366	254	260	239	308	380	445	282
APBB1	10	0	1	1	1	0	1	1	0	0	4	1	2	0	0	3	1	2	2	0	3	0	1	0	2	0	3	6	1	0
APBB1IP	205	42	80	193	190	166	147	277	534	225	74	91	109	85	94	166	178	219	296	336	58	85	70	74	119	89	225	388	315	432
APBB2	2	0	0	4	2	3	2	0	4	0	3	2	2	3	1	0	0	0	2	0	2	0	0	1	6	0	1	1	0	0
APBB3	0	5	2	0	0	1	3	14	12	2	0	1	0	0	0	0	3	7	5	4	0	2	1	0	1	0	2	4	11	10
APC	57	8	3	46	60	51	20	36	81	18	10	6	8	12	21	60	27	28	40	24	13	17	11	4	31	20	59	60	50	71
APC2	0	0	0	0	0	0	2	0	1	0	0	0	0	0	0	0	0	1	1	6	0	0	0	0	0	2	0	2	2	3
APCDD1	0	0	0	1	2	2	1	20	96	107	1	0	0	0	0	1	2	22	49	154	0	0	0	0	0	0	2	34	85	180
APCDD1L	0	0	0	0	0	0	0	0	0	0	0	0	0	0	0	0	0	0	0	0	0	0	0	0	0	0	0	0	0	0
APCS	0	0	0	0	0	0	0	0	1	0	0	0	0	0	0	0	0	1	0	0	0	0	0	0	0	0	0	0	0	0
APEH	198	47	41	155	132	129	54	50	47	10	57	36	62	39	52	67	41	43	38	12	40	62	72	37	64	31	86	51	37	32
APEX2	5	1	4	6	0	1	1	1	0	0	1	0	2	1	0	1	0	0	0	0	0	1	0	1	0	0	0	2	1	0
APH1A	42	2	7	29	13	28	2	13	11	2	6	7	14	9	12	31	2	13	1	1	5	21	9	9	21	7	5	5	9	6
APH1B	11	2	2	13	2	4	1	6	4	2	2	3	5	0	2	5	4	3	2	2	2	6	1	3	9	0	5	3	8	7
API5	66	0	0	27	20	22	1	3	4	2	6	8	6	4	10	25	2	0	0	0	1	12	1	2	4	0	5	3	0	5
APIP	30	7	20	30	11	25	17	29	17	5	11	19	14	26	16	20	24	23	13	18	15	25	9	13	12	8	22	38	19	12
APLF	58	2	8	65	22	31	1	6	8	0	8	9	6	5	6	30	3	2	1	6	12	14	3	4	12	8	5	4	5	16
APLN	0	0	0	0	0	1	0	0	0	0	0	0	0	0	0	0	0	0	0	0	0	0	0	0	0	0	0	0	0	0
APLNR	0	0	0	0	0	0	0	0	0	0	0	0	0	0	0	0	0	0	0	0	0	0	0	0	0	0	0	0	0	0
APLP1	0	0	0	0	0	0	0	0	0	1	0	0	0	0	0	0	0	0	0	0	0	0	0	0	0	0	1	0	0	1
APOA1	0	0	2	0	0	0	2	0	0	0	0	0	0	2	0	0	0	0	1	0	0	0	0	0	0	0	0	0	0	0
APOA1BP	169	107	131	132	115	114	54	23	27	8	122	136	126	109	90	99	64	27	27	14	98	139	97	76	67	71	46	41	19	14
APOA2	0	0	0	0	3	0	4	1	10	0	0	0	0	0	1	0	3	4	8	2	0	0	0	0	0	1	1	6	3	3
APOA4	0	0	0	0	0	0	0	0	0	0	0	0	0	0	0	0	0	0	0	0	0	0	0	0	0	0	0	1	0	0
APOA5	0	0	0	0	0	0	0	0	0	0	0	0	0	0	0	0	0	0	0	0	0	0	0	0	0	0	0	0	0	0
APOB	0	0	0	0	0	0	0	0	0	0	0	0	0	0	0	0	0	0	0	0	0	0	0	0	0	0	0	0	0	0
APOBEC1	0	0	0	0	0	0	0	0	0	0	0	0	0	0	0	0	0	0	0	0	0	0	0	0	0	0	0	0	0	0
APOBEC2	0	0	0	0	3	0	0	1	0	0	0	0	0	0	0	0	0	1	0	0	0	0	0	0	0	0	0	0	0	0
APOBEC3B	129	107	151	198	264	325	291	201	314	66	133	138	145	178	239	257	273	180	201	109	165	154	155	194	239	282	286	242	284	110
APOBEC3C	125	71	59	115	67	67	41	15	20	10	97	67	70	71	54	33	23	12	13	19	68	61	57	50	47	51	30	15	19	17
APOBEC3D	12	2	1	2	2	2	0	1	0	0	4	4	0	0	0	1	0	0	0	0	5	3	4	0	0	0	2	0	0	6
APOBEC3F	8	0	0	3	3	0	0	1	2	0	3	1	0	2	2	1	0	0	0	1	1	4	0	2	0	0	1	0	2	0
APOBEC3H	0	0	0	0	0	0	0	0	0	0	0	0	0	0	0	0	0	0	0	2	0	0	0	0	0	0	0	1	0	0
APOBEC4	0	0	0	0	0	0	0	0	1	0	0	0	0	0	0	0	0	0	0	0	0	0	0	0	0	0	0	0	0	0
APOBR	88	121	113	73	159	202	808	1604	1630	974	79	117	71	81	117	156	545	1490	1300	1405	90	92	84	67	83	239	709	1706	1900	1328
APOC1	3	1	0	1	0	0	0	0	2	3	0	0	0	0	0	0	0	0	1	3	1	0	0	0	0	0	0	1	3	0
APOC3	0	0	0	0	0	0	0	0	0	0	0	0	0	0	0	0	0	0	0	0	0	0	0	0	0	0	0	0	0	0
APOC4	0	0	0	0	0	0	0	0	0	0	0	0	0	0	0	0	0	0	0	0	0	0	0	0	0	0	0	0	0	0
APOD	0	0	0	0	0	0	0	0	0	1	0	0	0	0	0	0	0	0	0	0	0	0	0	0	0	0	0	0	1	2
APOE	2	1	0	0	0	4	4	13	22	22	5	1	0	0	2	1	5	19	14	21	0	0	0	1	0	2	15	20	37	31
APOF	0	0	0	0	0	0	0	0	0	0	0	0	0	0	0	0	0	0	0	0	0	0	0	0	0	0	0	0	0	0
APOH	0	0	0	0	0	0	0	0	0	0	0	0	0	0	0	0	0	0	0	0	0	0	0	0	0	0	0	0	0	3
APOL1	12	2	0	0	2	0	1	0	5	1	10	0	1	0	0	0	1	1	1	2	2	1	0	0	0	0	2	3	2	4
APOL2	1	1	0	0	0	0	0	0	1	0	0	0	1	1	3	0	0	3	2	1	2	2	1	0	0	1	0	1	0	0
APOL3	20	4	4	5	11	0	0	0	4	7	15	5	4	3	1	2	3	2	1	1	18	6	10	2	4	0	6	4	7	6
APOL4	0	0	1	0	0	0	0	0	0	0	0	0	0	0	0	0	0	0	0	0	0	0	0	0	0	0	0	0	0	0
APOL5	0	0	0	0	0	0	0	0	0	0	0	0	0	0	0	0	0	0	0	0	0	0	0	0	0	0	0	0	0	0
APOL6	43	15	22	29	34	25	25	26	29	11	20	30	33	31	24	39	29	44	19	9	25	31	11	24	32	22	31	28	23	23
APOM	2	2	0	0	0	1	0	2	2	0	0	2	1	0	0	0	2	0	1	3	2	0	0	0	1	0	4	2	2	2
APOO	78	49	42	39	29	32	19	6	6	5	57	60	38	24	28	34	22	8	6	2	85	60	46	29	40	37	28	21	15	7
APOOL	331	288	258	255	333	250	267	151	181	73	504	365	333	329	322	208	338	224	191	100	410	284	289	192	216	236	256	186	216	85
APP	360	119	205	708	864	667	405	403	425	149	108	166	215	524	534	847	442	355	261	146	139	223	247	375	510	476	553	453	313	207
APPBP2	32	5	4	37	18	28	7	11	23	5	17	11	6	4	9	21	6	9	17	9	13	17	5	9	8	3	10	18	16	29
APPL1	32	0	4	24	16	16	3	5	3	1	4	2	4	3	10	12	3	4	1	1	3	7	8	5	17	1	5	5	5	1
APPL2	279	182	129	179	245	276	1522	2599	2635	990	304	216	144	160	197	267	1540	3262	2604	1656	286	215	209	183	250	246	1495	2989	3035	1200
APRT	29187	33164	36931	34023	37593	27188	21554	9666	8584	3833	31354	31653	32279	36817	28595	21745	17446	10749	8946	5743	42120	40483	47618	38671	38649	31167	21296	12162	11240	4103
APTX	12	0	0	6	3	10	1	0	1	0	1	0	4	2	1	6	1	2	1	2	1	6	1	3	0	0	2	0	0	3
AQP10	0	0	0	0	0	0	0	0	0	0	0	0	0	0	0	0	0	1	0	0	0	0	0	0	0	0	0	0	0	2
AQP11	0	0	0	0	0	0	1	0	0	0	0	0	0	0	0	0	0	0	0	0	0	0	0	0	0	0	0	0	0	0
AQP12A	0	0	0	0	0	0	0	0	0	0	0	0	0	0	0	0	0	0	0	0	0	0	0	0	0	0	0	0	0	0
AQP12B	0	0	1	0	0	0	0	0	0	0	0	0	0	0	1	0	0	0	0	0	0	0	0	0	0	0	0	0	0	0
AQP2	0	0	0	0	0	1	0	0	0	2	0	0	0	0	0	0	0	0	0	0	0	0	0	0	0	0	0	0	0	0
AQP3	14	8	7	7	1	3	2	0	2	0	3	21	3	2	2	0	2	1	0	6	8	3	8	2	2	2	0	3	2	0
AQP4	0	0	0	0	0	0	0	0	0	0	0	0	0	0	0	0	0	0	0	0	0	0	0	0	0	0	0	0	0	0
AQP5	0	0	0	0	0	0	0	0	0	0	0	0	0	0	0	0	0	0	0	0	0	0	0	0	0	0	0	0	0	0
AQP6	0	0	0	0	0	0	0	0	0	0	0	0	0	0	0	0	0	0	0	0	0	0	0	0	0	0	0	0	0	0
AQP7	3	2	0	4	21	51	4	96	19	9	1	1	2	5	3	6	3	4	0	4	0	18	0	1	9	0	51	131	1	382
AQP7P1	0	0	0	1	0	0	0	0	1	0	0	0	0	0	0	0	0	1	0	0	0	0	0	0	0	0	0	0	0	0
AQP8	0	0	0	0	0	0	0	0	0	0	0	0	0	0	0	0	0	0	0	0	0	0	0	0	0	0	0	1	0	1
AQP9	0	0	0	0	0	0	9	75	228	182	0	0	0	0	0	0	12	46	125	269	0	0	0	0	0	0	7	61	207	495
AQPEP	0	0	0	0	0	0	0	0	0	0	0	0	0	0	0	0	0	0	0	0	0	0	0	0	0	0	0	0	0	0
AQR	45	6	7	32	22	38	5	13	9	4	17	7	8	8	8	38	5	6	4	0	18	14	5	7	12	9	18	14	5	14
AR	0	0	0	0	0	1	0	0	0	1	0	0	0	0	0	0	0	0	0	0	0	0	0	0	0	0	1	0	0	0
ARAF	114	50	50	127	110	93	83	55	111	36	62	57	68	53	65	84	56	57	58	45	53	70	56	52	59	62	72	85	60	58
ARAP1	21	12	11	44	41	37	64	174	214	58	3	10	19	26	19	28	59	146	109	90	9	11	7	10	14	11	83	184	90	191
ARAP2	1	1	0	3	3	1	2	8	12	0	0	0	0	0	0	4	4	4	3	4	3	0	0	0	1	1	1	5	6	13
ARAP3	2	0	5	26	49	44	101	100	191	142	1	0	8	18	34	51	113	128	137	190	1	1	2	15	27	42	89	139	198	146
ARC	1	0	0	0	0	0	0	0	1	0	0	1	0	0	0	0	0	0	0	0	0	0	0	0	0	0	0	0	0	0
ARCN1	169	156	160	233	205	169	138	120	108	62	140	154	118	123	142	133	145	100	77	77	134	138	134	92	183	164	161	149	136	123
AREG	2	2	3	4	0	0	0	0	0	1	0	0	0	0	0	0	0	0	0	0	1	0	0	0	0	0	0	1	0	0
ARF1	256	147	176	315	309	242	149	115	267	76	146	161	135	125	168	182	121	135	122	111	114	154	160	147	152	148	179	156	173	190
ARF3	889	672	918	1566	1461	1691	910	599	895	339	821	775	865	1225	1171	887	800	709	608	519	909	920	888	1027	1347	1304	980	787	978	674
ARF4	766	588	810	957	1140	713	820	396	509	300	605	645	867	998	803	903	793	568	687	534	637	748	964	762	1019	737	843	579	745	348
ARF5	667	490	633	654	758	726	903	911	1067	457	522	420	503	578	492	648	813	1152	963	695	667	629	661	588	648	642	828	1365	1319	650
ARF6	51	66	78	56	56	46	59	57	40	20	31	42	61	83	66	51	39	63	63	6	72	63	83	88	66	69	52	90	56	33
ARFGAP1	402	380	478	360	367	310	638	593	543	277	385	397	342	331	216	240	551	613	497	498	389	382	421	259	305	275	614	574	702	455
ARFGAP2	167	73	72	170	123	96	63	74	79	30	29	81	80	70	44	119	78	64	57	38	65	113	62	64	62	43	84	73	79	57
ARFGAP3	14	7	7	28	14	12	8	13	23	14	10	4	4	7	12	28	10	15	18	13	0	11	8	3	15	4	18	13	29	26
ARFGEF1	22	6	11	13	17	21	11	18	33	3	7	3	5	6	12	28	26	12	4	4	6	3	0	2	15	8	31	23	13	15
ARFGEF2	116	29	33	113	95	85	36	48	44	13	32	33	28	37	32	58	27	31	40	9	31	58	42	30	42	24	62	51	38	40
ARFIP1	15	4	6	8	7	8	9	12	23	17	9	8	6	6	7	20	19	6	11	12	8	4	5	3	6	8	11	8	42	28
ARFIP2	50	18	31	48	51	33	42	31	22	7	35	42	37	38	31	26	31	35	22	12	28	29	37	30	27	29	39	30	24	9
ARFRP1	9	7	2	14	8	12	17	16	13	1	5	3	10	16	3	10	6	5	3	5	4	10	1	4	8	2	10	6	10	13
ARG1	0	0	0	0	0	7	7	24	20	0	0	0	0	0	2	5	2	26	13	8	0	0	0	0	3	0	10	32	16	16
ARG2	13	2	2	1	2	3	0	2	3	2	6	2	1	2	8	0	5	3	1	2	10	1	3	0	1	0	1	1	1	0
ARGFX	0	0	0	0	0	0	0	0	0	0	0	0	0	0	0	0	0	0	0	0	0	0	0	0	1	0	0	0	0	0
ARGLU1	13	4	5	4	13	9	15	24	19	7	4	9	1	5	6	8	12	28	7	7	3	6	1	3	3	3	15	28	11	22
ARHGAP1	315	279	315	299	323	280	221	204	293	140	246	277	205	173	199	264	197	175	242	211	233	261	251	205	244	246	229	250	319	215
ARHGAP10	7	0	0	17	2	8	1	0	3	0	0	0	2	0	2	0	0	0	0	1	1	2	0	1	2	0	0	1	1	0
ARHGAP11A	170	22	29	106	83	84	47	39	40	10	32	39	27	22	37	81	44	50	16	7	48	47	14	18	45	21	51	39	26	13
ARHGAP11B	5	0	2	4	1	6	4	14	20	4	3	0	1	0	2	5	6	7	0	2	0	4	0	2	3	4	12	8	4	7
ARHGAP12	0	1	1	6	1	0	0	1	1	0	0	1	1	1	1	0	2	0	1	0	0	1	0	0	1	0	1	0	0	3
ARHGAP15	83	26	30	113	79	94	131	111	173	53	31	40	48	50	51	97	94	128	127	128	23	46	36	33	76	45	110	163	169	136
ARHGAP17	133	90	61	78	56	44	80	63	98	52	81	84	55	48	37	34	85	81	72	55	68	100	65	38	37	48	112	99	97	70
ARHGAP18	24	5	11	11	23	25	35	50	41	28	12	7	0	8	12	19	24	56	61	41	5	17	4	6	15	5	30	53	30	40
ARHGAP19	47	19	24	60	73	62	26	36	54	12	12	11	27	22	21	45	23	23	19	23	17	42	11	16	27	17	23	16	35	42
ARHGAP20	2	0	1	4	0	1	0	0	0	0	1	2	0	0	0	0	0	0	0	0	1	0	0	1	0	0	0	2	0	1
ARHGAP21	52	14	34	16	32	31	28	23	30	29	78	53	37	32	34	20	46	23	15	31	29	40	29	27	24	32	28	14	35	30
ARHGAP22	0	0	0	2	4	9	18	16	33	18	0	1	1	1	4	5	12	32	14	25	0	2	2	6	3	2	6	23	18	35
ARHGAP23	21	12	9	26	11	4	1	0	1	1	5	9	6	13	4	4	7	3	0	4	6	8	12	5	4	3	2	0	1	2
ARHGAP24	0	0	0	0	6	11	4	11	6	0	0	0	0	0	0	6	4	9	5	2	0	1	0	0	1	0	6	17	8	22
ARHGAP25	1231	893	732	788	730	765	1692	2194	3780	3017	1186	887	642	634	582	730	1683	3168	3395	4783	1231	1039	752	672	718	902	1878	2909	4970	3970
ARHGAP26	3	0	2	4	2	0	1	2	1	1	0	0	0	0	2	3	1	5	3	1	0	0	0	0	0	0	1	6	3	5
ARHGAP27	106	90	89	96	113	133	352	592	680	409	78	66	79	71	79	160	294	572	526	584	90	86	92	87	98	136	297	774	730	644
ARHGAP28	0	0	0	0	0	0	0	0	0	0	0	0	0	0	0	0	0	0	0	0	0	0	0	0	0	0	0	0	0	0
ARHGAP29	1	0	1	1	0	0	0	4	2	1	0	0	0	0	0	2	0	2	2	0	0	0	0	0	0	2	1	0	1	1
ARHGAP30	9	0	2	7	12	17	3	21	50	6	1	2	0	1	5	19	10	17	13	6	4	7	2	0	7	2	11	59	17	55
ARHGAP31	10	0	2	3	18	11	16	10	24	13	6	4	5	6	5	10	5	19	11	19	1	11	0	0	6	22	5	13	5	16
ARHGAP32	77	27	13	22	31	22	3	7	8	9	30	39	14	26	10	19	8	13	6	9	29	29	14	11	19	7	10	16	7	7
ARHGAP33	28	14	16	17	22	28	701	657	384	100	17	15	15	26	39	26	686	1100	413	186	17	17	25	21	18	24	605	924	507	139
ARHGAP35	376	158	154	230	195	160	124	105	103	55	157	217	169	131	153	186	152	131	87	88	192	217	133	112	148	101	191	154	103	69
ARHGAP36	0	0	0	0	0	0	0	0	0	0	0	0	0	0	0	0	0	0	0	0	0	0	0	0	0	0	0	0	0	0
ARHGAP39	0	1	0	1	2	2	0	1	0	0	3	0	0	0	0	1	1	0	4	0	2	0	3	0	0	1	0	0	0	2
ARHGAP4	110	74	97	124	134	119	303	326	341	136	63	57	68	101	62	78	178	340	267	169	101	88	97	90	105	114	224	322	307	204
ARHGAP40	0	0	0	0	0	0	0	0	0	0	0	0	0	0	0	0	0	0	0	0	0	0	0	0	0	0	0	0	0	0
ARHGAP42	73	44	17	14	4	13	19	11	16	5	43	43	19	17	10	23	6	24	19	35	72	32	26	16	14	12	24	12	22	6
ARHGAP44	0	0	0	0	0	0	0	0	0	0	0	0	0	0	0	0	0	0	0	0	0	0	0	0	0	0	0	0	0	0
ARHGAP5	18	2	0	8	3	5	0	1	1	0	1	3	1	0	4	7	0	0	0	0	0	5	0	0	0	0	0	1	1	2
ARHGAP6	0	0	1	0	1	1	2	7	1	2	0	1	0	0	1	0	1	0	0	3	0	0	0	0	0	0	1	1	2	5
ARHGAP9	82	47	52	92	102	94	399	523	785	216	28	47	51	45	42	99	286	603	573	389	47	52	52	58	78	90	409	796	828	547
ARHGDIA	412	480	437	334	404	306	452	333	441	243	336	456	392	456	324	211	335	362	352	413	499	633	662	442	358	357	449	455	491	212
ARHGDIB	778	569	592	1729	1498	1414	790	595	1319	324	530	615	749	1129	1273	1625	984	709	817	521	488	749	644	892	1145	1013	1194	797	1185	683
ARHGDIG	0	0	0	0	0	0	1	0	0	0	0	0	0	0	0	0	0	0	0	0	0	0	0	0	0	0	1	0	0	0
ARHGEF1	62	32	37	53	43	68	190	390	361	116	15	18	33	17	16	47	159	373	227	143	23	42	31	20	31	39	232	457	290	338
ARHGEF10	6	3	0	0	0	0	0	0	0	0	0	1	0	0	0	0	0	0	0	0	0	0	0	0	0	0	0	0	0	0
ARHGEF10L	1	12	37	48	72	98	257	281	283	158	4	12	20	40	61	81	246	345	270	290	7	11	37	52	75	119	253	371	391	252
ARHGEF11	14	3	4	15	4	1	3	10	15	2	0	0	2	2	6	9	3	2	2	6	0	5	0	0	6	0	4	8	3	18
ARHGEF12	78	44	32	10	25	21	49	80	95	33	72	36	13	20	10	17	45	82	43	70	72	40	21	14	24	18	48	65	78	72
ARHGEF15	0	0	0	0	0	0	0	0	0	0	0	0	0	0	0	0	0	0	0	0	0	0	0	0	0	0	0	0	0	0
ARHGEF16	11	6	1	0	0	1	2	4	4	0	28	5	4	2	7	0	9	4	1	1	29	5	3	0	0	0	7	1	4	0
ARHGEF17	28	6	6	8	9	10	26	48	63	8	8	6	6	8	6	5	34	45	36	14	10	7	7	2	15	3	35	62	50	11
ARHGEF18	26356	32301	38024	28913	30789	23855	33485	32295	34608	23051	27043	43881	40957	43774	32659	27217	36009	47728	39054	22316	35119	46174	50841	38661	32203	24141	34137	38401	47838	26359
ARHGEF19	375	285	218	203	154	91	220	145	133	72	357	305	227	190	119	128	282	240	146	145	424	413	266	172	145	165	216	165	165	94
ARHGEF2	141	99	97	107	175	113	138	140	183	134	92	101	68	82	95	87	141	150	143	183	111	119	78	68	98	129	138	171	184	193
ARHGEF25	0	0	0	0	0	0	0	0	0	0	0	0	0	0	0	0	0	0	0	2	0	0	0	0	0	0	0	0	0	0
ARHGEF3	42	11	9	9	13	1	0	16	15	14	11	4	1	5	1	4	2	5	8	26	16	7	5	2	4	2	1	7	15	41
ARHGEF33	0	0	0	0	0	0	1	0	0	0	0	0	0	0	0	0	0	0	0	0	0	0	0	0	0	0	0	2	3	0
ARHGEF35	27	30	22	10	36	92	339	335	311	77	27	37	19	24	33	84	258	475	309	131	29	23	22	21	56	78	255	458	523	97
ARHGEF37	0	0	0	0	0	0	0	0	1	0	0	0	0	0	0	1	1	0	0	1	0	0	0	0	0	1	0	0	1	0
ARHGEF38	0	0	0	0	0	0	0	1	0	0	0	0	0	0	0	0	0	0	0	0	0	0	0	0	0	0	0	0	0	0
ARHGEF40	3	0	3	4	3	1	1	6	8	5	0	1	0	1	5	2	2	6	8	8	0	1	0	2	2	0	1	3	7	24
ARHGEF5	1	5	3	5	8	18	60	86	84	18	4	4	2	4	8	12	51	95	35	21	7	2	0	1	11	11	47	103	46	15
ARHGEF6	157	39	49	131	122	146	86	131	167	36	89	64	74	98	91	112	97	153	75	69	96	70	57	64	70	49	84	148	106	112
ARHGEF7	109	45	44	88	82	69	65	101	86	62	50	69	52	44	49	90	55	87	55	68	47	47	21	43	54	33	73	105	90	110
ARHGEF9	26	5	9	12	13	28	5	9	6	3	2	15	9	7	7	14	5	9	4	3	6	8	3	7	12	3	8	14	4	3
ARID1A	98	26	19	85	54	53	38	41	72	15	19	16	31	13	32	60	24	25	22	17	14	35	17	15	33	20	58	39	41	61
ARID1B	201	64	49	106	69	64	35	45	43	21	81	79	77	48	41	59	32	38	37	33	96	104	63	25	93	29	49	36	48	33
ARID2	192	65	41	126	111	94	66	77	107	28	93	79	54	71	76	94	88	99	90	80	79	69	52	38	48	55	86	81	77	54
ARID3A	483	693	763	674	974	1004	2068	2043	2390	1178	463	587	681	693	593	652	1759	2378	2100	1790	506	732	752	626	754	945	1997	2461	2782	1584
ARID3B	5	2	2	5	1	2	7	13	21	4	2	4	0	2	0	3	4	10	7	10	0	0	0	0	3	3	7	9	5	15
ARID3C	0	0	0	3	0	0	0	0	0	1	0	0	0	2	0	0	1	0	0	0	0	0	0	0	0	0	0	0	0	0
ARID4A	48	3	12	57	30	40	13	46	43	15	6	7	6	7	6	52	21	22	10	22	8	4	11	2	18	3	33	36	30	51
ARID4B	10	0	0	8	4	1	2	3	9	2	0	1	0	0	1	10	0	1	5	8	0	6	0	0	1	0	3	2	6	9
ARID5A	26	14	18	4	15	17	39	53	56	26	27	8	10	7	8	10	31	64	50	40	16	11	8	5	14	12	43	75	50	46
ARID5B	12	4	1	9	2	2	4	15	50	15	6	0	5	5	1	5	13	18	22	19	3	7	1	1	1	0	16	25	30	38
ARIH1	31	5	2	13	14	19	6	3	11	1	3	6	3	4	10	11	6	4	3	4	5	9	6	1	6	2	3	5	1	12
ARIH2	55	10	5	34	22	27	8	12	11	5	24	8	9	12	11	17	10	5	7	1	10	16	9	6	8	7	19	16	10	20
ARL1	111	18	31	104	102	60	12	9	21	5	32	26	27	31	36	58	19	7	5	12	31	40	26	16	40	19	22	13	14	37
ARL10	51	37	11	7	10	0	2	3	2	4	58	24	7	5	1	2	1	4	3	1	70	30	10	6	7	0	1	3	1	2
ARL11	23	35	35	22	55	24	39	71	100	55	19	22	34	31	28	32	43	67	70	80	19	37	31	34	42	21	60	100	80	95
ARL13A	0	0	0	0	0	0	0	0	0	0	0	1	0	0	0	0	0	0	0	1	0	0	1	0	0	0	2	0	0	0
ARL13B	12	0	1	1	5	6	3	1	3	2	7	2	4	3	2	10	0	0	0	3	0	8	0	2	2	0	5	2	2	7
ARL14	0	0	0	0	0	0	0	0	0	0	0	0	0	0	0	0	0	0	0	0	0	0	0	0	1	0	0	0	0	0
ARL15	4	0	1	5	20	2	5	4	11	11	5	1	1	2	3	6	20	3	7	12	7	2	6	1	5	4	10	5	12	8
ARL16	357	259	325	253	237	152	480	460	386	97	365	350	282	216	182	122	530	590	277	196	377	296	277	201	205	137	533	520	453	146
ARL17A	154	32	59	87	146	85	146	339	266	132	86	74	64	82	81	87	223	248	303	275	93	69	94	76	113	86	262	306	393	401
ARL2	106	32	31	63	45	30	17	10	17	0	25	20	17	21	20	25	14	13	2	0	30	60	18	15	21	17	29	17	10	17
ARL2BP	75	17	22	54	46	59	20	13	28	7	41	37	21	29	25	25	17	21	3	8	13	34	22	17	22	18	24	18	14	9
ARL3	31	4	6	16	11	11	8	12	19	11	25	8	9	5	3	12	14	10	12	12	4	18	11	13	8	6	2	9	17	22
ARL4A	6	1	4	6	5	1	0	3	0	0	4	0	4	1	0	4	2	3	0	0	3	0	1	0	3	1	5	1	1	1
ARL4C	1	1	0	1	1	0	0	2	1	2	2	0	0	0	0	0	0	1	1	0	0	1	0	0	0	0	2	0	3	0
ARL4D	7	1	1	0	2	0	0	0	1	1	4	2	1	1	1	1	2	0	1	0	0	1	2	0	0	0	2	0	4	0
ARL5A	21	0	2	3	3	9	0	1	1	0	0	0	1	0	9	8	0	7	0	2	0	3	0	2	3	3	1	1	0	5
ARL5B	115	30	57	84	75	49	50	31	47	13	55	77	55	53	32	56	49	28	35	47	72	80	46	18	53	23	30	33	44	39
ARL5C	0	0	0	0	4	0	0	0	0	0	0	0	0	0	0	0	0	0	0	0	0	0	0	0	0	0	0	0	0	0
ARL6	22	18	2	6	6	3	4	4	4	1	6	10	10	7	2	3	5	5	0	0	13	7	9	4	2	1	4	2	3	0
ARL6IP1	206	43	67	153	142	99	31	14	64	11	60	67	82	94	67	98	30	12	26	17	68	121	59	57	99	52	38	17	37	29
ARL6IP4	161	99	128	140	134	115	152	145	106	17	118	109	115	135	116	110	141	163	76	40	107	149	130	98	132	109	195	189	118	51
ARL6IP5	65	20	22	75	66	61	24	36	62	35	20	13	17	17	43	76	21	21	44	26	16	40	26	10	32	29	27	44	33	77
ARL6IP6	121	16	24	98	74	69	27	36	72	19	32	54	32	36	50	85	33	23	27	8	43	38	18	29	48	27	59	35	37	28
ARL8A	10	2	1	13	11	10	14	30	63	15	4	1	8	15	7	20	21	43	34	29	1	9	6	2	8	8	27	59	59	30
ARL8B	731	536	724	1052	1068	912	780	601	742	276	499	464	539	541	644	837	646	788	578	432	477	614	630	588	879	786	854	865	813	545
ARL9	5	0	0	0	0	0	0	0	0	0	0	0	1	0	0	0	0	0	0	0	1	1	0	0	0	0	0	0	0	0
ARMC1	45	4	4	23	15	17	3	13	10	1	5	6	8	4	6	15	9	13	0	1	6	13	5	0	0	6	10	14	6	5
ARMC10	132	49	37	134	77	68	22	42	38	8	70	61	46	67	37	38	36	57	22	23	44	82	57	27	60	18	50	63	34	38
ARMC12	1	0	0	0	0	1	0	0	5	0	0	0	0	0	0	0	0	2	0	0	0	0	0	0	0	0	0	0	1	3
ARMC2	0	0	1	1	3	0	1	3	12	1	0	0	0	1	0	2	4	1	1	2	0	0	0	3	1	0	3	2	5	14
ARMC3	0	0	0	0	0	0	0	0	0	0	0	0	0	0	0	0	0	0	0	0	0	1	0	0	0	0	0	0	0	2
ARMC4	2	0	0	0	0	0	0	0	0	0	0	0	0	0	0	0	0	0	0	0	5	0	0	0	0	0	0	0	0	0
ARMC5	20	22	9	10	32	13	8	18	13	0	48	50	38	21	21	6	18	31	16	7	26	26	41	11	10	15	2	18	10	5
ARMC6	1559	1420	1371	778	798	488	707	372	314	135	1370	1202	892	665	588	358	486	518	239	246	1650	1417	1098	724	625	612	574	564	380	195
ARMC7	87	45	42	62	47	48	71	88	155	81	78	59	46	37	27	41	93	112	132	123	93	70	55	43	46	54	87	133	190	95
ARMC8	75	18	14	106	60	61	26	42	52	9	27	18	13	20	15	46	25	24	24	11	21	32	16	16	50	13	54	46	35	62
ARMC9	3	0	1	0	0	0	0	0	0	0	1	0	1	0	0	0	0	0	0	0	1	1	0	0	2	0	0	0	0	0
ARMCX1	16	3	1	3	4	0	1	0	0	0	8	3	2	3	1	2	1	0	0	0	3	1	7	1	2	0	0	0	1	0
ARMCX2	23	1	3	2	2	2	0	0	2	0	22	2	0	0	1	1	1	2	1	3	8	6	2	4	0	1	0	0	0	0
ARMCX3	29	17	29	28	27	14	28	33	23	3	19	7	17	24	21	25	17	23	17	8	18	18	11	8	14	17	10	29	14	12
ARMCX4	4	0	0	1	2	1	2	9	7	4	1	0	0	1	2	0	2	5	4	6	0	0	0	0	0	0	8	4	1	3
ARMCX5	21	16	9	23	20	10	12	8	7	2	8	6	6	10	14	12	2	0	4	0	8	11	15	15	10	7	5	7	11	5
ARMCX6	5	1	1	4	6	2	0	3	0	0	3	2	5	3	5	1	2	1	0	2	0	3	0	0	9	1	4	1	0	5
ARMS2	1	0	0	0	0	0	0	0	1	0	0	0	0	0	0	0	1	0	0	0	0	0	0	0	0	0	0	1	2	2
ARNT	254	169	211	291	298	313	295	288	384	158	176	153	172	239	209	214	280	397	371	311	154	200	208	217	204	234	342	424	527	288
ARNT2	0	0	0	0	0	0	0	0	0	0	0	0	0	0	0	0	0	0	0	1	1	0	0	0	0	0	2	0	0	0
ARNTL	6	2	2	3	6	3	1	6	15	11	7	5	0	0	4	4	1	5	10	6	0	2	1	1	2	1	7	0	12	13
ARPC1A	16	0	3	8	7	1	12	14	16	1	7	4	1	5	1	5	18	14	4	1	4	10	5	3	4	3	12	11	7	13
ARPC1B	280	108	153	344	456	472	263	318	687	248	131	119	163	256	327	406	331	308	351	351	135	141	151	207	252	337	293	369	480	405
ARPC2	4579	3542	4474	5990	6408	5689	6146	6035	7899	2604	3997	4241	4382	5005	5012	5215	5710	6849	6244	4412	3989	4322	4182	4423	5056	4262	5660	6492	8386	4041
ARPC3	120	45	64	162	236	199	171	167	331	99	88	83	96	152	124	186	223	168	234	155	63	72	93	104	137	87	232	234	225	168
ARPC5	770	737	956	1106	1400	1522	1804	1703	2642	1253	619	579	742	955	957	1045	1510	1957	2078	1782	607	669	797	737	1068	1335	1681	2018	3185	1676
ARPC5L	32	7	8	23	26	17	18	9	14	9	11	7	11	4	5	13	24	13	5	1	5	17	13	15	11	12	20	11	23	5
ACTRT3	39	29	25	30	13	8	6	4	10	2	16	51	36	21	10	3	7	2	3	3	20	35	23	32	21	10	10	9	9	4
ARPP19	185	58	39	110	112	83	19	22	45	29	36	53	59	58	41	88	34	22	16	15	64	86	47	29	52	28	38	17	31	46
ARPP21	0	0	0	0	0	0	0	0	0	0	0	0	1	0	0	0	0	0	0	0	0	0	0	0	1	0	0	0	0	0
ARR3	0	0	0	0	0	0	0	0	0	0	0	1	0	0	0	0	0	0	0	0	0	0	0	0	0	0	3	0	1	0
ARRB1	306	166	178	192	178	128	107	120	139	93	191	154	117	114	101	116	118	134	86	156	228	179	137	102	91	155	91	114	126	106
ARRB2	174	140	169	218	378	500	640	729	1149	532	145	98	140	181	260	316	567	887	852	702	138	146	133	174	286	363	660	900	1210	815
ARRDC1	86	74	72	134	139	92	119	127	149	65	34	47	87	77	67	113	135	128	106	85	59	73	86	75	79	65	138	168	162	134
ARRDC2	66	55	43	63	60	42	120	196	185	91	58	46	28	33	57	33	109	124	165	145	62	46	61	45	46	59	159	188	217	121
ARRDC3	12	0	1	3	1	0	0	0	5	1	2	0	0	0	0	0	0	1	3	0	0	0	6	0	0	0	0	10	1	14
ARRDC4	3	0	0	1	1	0	0	1	5	2	2	3	0	2	2	0	2	0	0	1	1	0	0	0	0	0	1	4	3	8
ARRDC5	0	0	0	0	0	0	0	0	1	0	0	0	0	0	0	0	0	2	0	1	0	0	0	0	0	0	0	0	0	0
ARSA	25	14	16	20	21	26	43	116	127	70	13	28	15	28	13	25	53	105	59	77	10	16	18	13	21	15	82	116	119	115
ARSB	447	203	398	475	613	546	242	147	232	81	310	483	443	462	454	397	259	198	102	128	306	372	352	353	465	353	311	159	223	157
ARSD	70	34	34	58	64	45	83	55	115	34	44	31	32	41	31	50	62	76	61	67	22	31	35	38	41	39	72	70	67	57
ARSE	8	0	0	2	4	0	0	1	1	0	0	0	0	0	0	1	0	0	0	0	0	0	0	2	0	0	0	0	0	0
ARSF	0	0	0	0	0	0	0	0	0	0	0	0	0	0	0	0	0	0	0	0	0	0	0	0	0	0	0	0	0	0
ARSG	0	0	0	0	1	0	1	0	3	0	0	0	0	0	0	0	1	0	0	0	0	0	0	0	1	0	2	2	0	0
ARSH	0	0	0	0	0	0	0	0	0	0	0	0	0	0	0	0	0	0	0	0	0	0	0	0	0	0	0	0	0	0
ARSI	0	0	0	0	0	1	0	0	2	0	0	0	0	1	0	0	0	2	0	1	0	0	0	0	0	0	0	1	0	0
ARSJ	0	0	0	0	0	0	0	0	0	0	0	0	0	0	0	0	0	0	0	0	0	0	0	0	0	0	0	0	0	0
ARSK	6	1	0	10	6	2	2	1	1	1	8	1	4	3	1	1	1	2	0	0	7	6	7	3	3	0	2	0	1	0
ART1	0	0	0	0	0	0	0	0	0	0	0	0	0	0	0	0	0	0	1	0	0	0	0	0	0	0	0	0	0	0
ART3	0	0	0	0	0	0	0	0	0	0	0	0	0	0	0	0	0	0	0	0	0	0	0	0	0	0	0	0	1	0
ART4	0	0	0	0	0	0	1	1	0	0	0	0	0	0	0	0	0	0	0	0	0	0	0	0	0	0	0	0	0	0
ART5	0	0	1	0	0	0	0	0	0	0	0	0	0	0	0	1	0	0	0	0	0	0	0	0	0	0	0	0	0	0
ARTN	0	1	0	0	2	7	0	2	1	1	0	0	0	0	0	0	0	0	0	1	0	1	1	0	0	0	0	3	0	8
ARV1	17	4	3	14	11	13	9	8	1	2	7	4	5	5	10	7	4	3	2	1	8	4	3	5	2	0	8	5	4	9
ARVCF	7	3	1	0	2	0	0	1	0	1	0	0	0	0	2	1	0	2	2	0	3	0	0	0	2	1	0	2	1	1
ARX	0	0	0	0	0	0	0	0	0	0	0	0	0	0	0	1	0	0	0	0	0	0	0	0	0	0	0	1	0	0
AS3MT	10	0	0	0	0	0	0	1	0	0	0	0	0	0	0	0	1	0	0	0	0	1	0	0	0	0	0	1	0	4
ASAH1	15	0	2	26	22	12	4	8	28	4	2	2	5	6	3	24	3	2	12	11	0	1	5	1	4	1	8	8	25	50
ASAH2	0	0	0	0	0	0	0	0	0	0	0	0	0	0	0	0	0	0	0	0	0	0	0	0	0	0	0	0	0	0
ASAH2B	2	1	0	1	2	0	0	0	0	0	2	3	1	0	0	0	0	0	0	0	1	0	0	0	1	1	0	0	0	0
ASAP1	30	3	4	60	62	70	13	58	111	22	11	6	10	5	25	106	23	18	29	31	4	12	2	7	39	16	64	43	41	100
ASAP2	38	8	3	5	1	8	7	5	2	6	42	5	6	5	3	4	4	1	5	12	19	9	6	8	4	0	6	7	6	7
ASAP3	0	0	0	0	0	0	0	0	0	0	0	0	0	0	0	0	0	1	0	0	1	0	0	0	0	0	0	1	0	0
ASB1	120	86	98	86	82	73	178	242	242	110	101	85	88	49	61	49	143	260	176	128	110	105	70	57	62	63	185	278	272	185
ASB10	0	0	0	0	0	4	0	4	2	3	0	0	0	0	1	0	0	0	0	0	0	1	0	0	0	0	0	7	0	21
ASB11	0	0	0	0	0	0	0	0	0	1	0	0	0	0	0	0	0	0	0	0	0	0	0	0	0	0	0	0	0	1
ASB13	345	233	191	172	172	129	103	56	58	30	255	217	180	135	122	89	68	72	62	27	284	251	245	163	144	120	75	57	70	17
ASB14	0	0	0	0	0	0	0	1	2	0	0	0	0	0	0	0	0	0	0	0	0	0	0	0	0	0	0	0	0	0
ASB15	0	0	0	0	0	0	0	0	0	0	0	0	0	0	0	0	0	0	0	0	0	0	0	0	0	0	0	0	0	0
ASB16	8	1	2	2	1	0	3	10	10	0	0	0	0	1	0	0	9	5	6	7	0	2	3	1	0	0	3	10	4	1
ASB17	0	0	0	0	0	0	0	0	0	0	0	0	0	0	0	0	0	0	2	0	0	0	0	0	0	0	0	0	0	0
ASB18	0	0	0	0	0	1	0	0	0	0	0	0	0	0	0	0	0	0	0	0	0	0	0	0	0	0	0	0	0	0
ASB2	0	0	0	0	0	0	0	0	0	0	0	0	0	0	0	0	0	0	0	0	0	0	0	0	0	0	0	2	0	1
ASB4	0	0	0	0	0	0	0	1	0	0	0	0	0	0	0	0	0	0	0	0	0	0	0	0	0	0	0	0	0	0
ASB5	0	0	0	0	0	0	0	0	0	0	0	0	0	0	0	0	0	0	0	0	0	0	0	0	0	0	0	0	0	1
ASB6	344	320	292	190	229	184	219	231	259	148	204	226	199	126	140	116	224	286	212	209	279	303	212	169	164	183	225	378	305	184
ASB7	15	11	9	16	16	24	17	25	30	21	9	1	7	4	15	21	7	20	29	23	14	8	5	8	5	13	19	19	41	47
ASB8	31	8	11	28	33	16	5	20	19	8	8	6	17	11	9	18	11	34	21	10	14	16	8	11	9	18	17	31	15	14
ASB9	228	80	81	55	43	19	7	7	8	4	208	118	77	64	38	19	8	8	8	2	206	108	102	62	29	12	20	10	7	7
ASB9P1	1	2	0	0	1	1	24	12	11	2	0	0	0	2	2	2	7	6	4	4	0	1	0	4	0	3	5	9	4	1
ASCC1	10	6	2	9	6	4	1	5	4	2	3	6	6	3	4	3	6	1	1	2	3	3	2	5	0	4	3	2	7	6
ASCC2	741	613	553	500	667	529	743	594	512	208	663	571	493	373	416	210	667	688	413	302	639	643	451	394	368	404	667	589	598	296
ASCC3	73	22	20	48	45	18	8	8	7	5	11	14	19	10	16	21	14	8	4	3	25	19	23	14	22	7	12	12	15	4
ASCL1	0	0	0	0	1	0	0	0	0	0	0	0	0	0	0	0	0	0	0	0	0	0	0	0	0	0	0	0	0	0
ASCL3	0	0	0	0	0	0	0	0	0	0	0	0	0	0	0	0	0	0	0	0	0	0	0	0	0	0	0	0	0	0
ASCL4	0	0	0	0	0	0	0	0	0	0	0	1	0	0	0	0	0	0	0	0	0	0	0	0	0	0	0	0	0	0
ASF1A	38	9	14	31	34	35	3	4	7	0	11	14	18	8	6	34	5	5	1	0	11	22	9	8	18	11	16	1	0	3
ASF1B	3941	2611	2589	3221	4001	3758	3535	1713	1636	600	3432	2945	2748	2933	2883	3277	3124	2192	1710	1001	4224	3314	3393	2863	3663	3629	3600	2208	2384	921
ASGR1	0	0	0	0	0	0	2	4	3	0	0	0	0	0	0	1	0	1	2	0	0	1	0	0	0	0	1	4	1	0
ASGR2	2	3	10	20	14	24	16	29	18	7	3	3	8	18	11	14	16	24	16	12	4	9	8	10	13	15	26	26	20	7
ASH1L	36	8	7	33	27	25	22	29	29	11	3	9	11	5	5	29	26	25	18	17	11	15	2	7	4	9	45	55	35	36
ASH2L	24	0	4	34	25	23	2	12	7	4	7	4	1	10	3	21	7	2	1	0	4	5	3	3	8	5	17	3	7	11
ASIP	2	0	0	0	0	0	0	0	0	0	0	0	0	0	0	0	0	0	0	1	0	0	0	0	0	0	0	0	0	1
ASL	795	925	1081	961	1150	1114	2065	1707	1075	452	839	808	905	928	947	795	1932	2515	1326	719	900	1018	1156	1064	1270	1044	2050	2108	1835	646
ASMT	0	0	0	0	0	0	0	1	5	1	0	0	0	0	0	0	1	2	2	3	0	0	0	1	0	0	1	0	8	6
ASMTL	177	128	98	65	59	43	101	102	113	71	189	132	83	54	44	27	79	150	95	92	196	116	120	81	46	22	119	129	113	73
ASNA1	115	41	47	135	108	85	32	43	53	14	33	26	29	54	38	91	37	38	27	18	48	56	45	35	46	52	74	42	37	45
ASNS	8	0	0	1	3	6	0	1	3	0	3	1	4	0	1	3	0	1	0	0	1	0	1	2	2	0	0	6	0	0
ASNSD1	185	135	117	159	138	74	99	80	74	32	163	117	117	100	71	84	104	98	70	65	134	127	96	91	105	70	71	96	68	45
ASPA	0	0	0	0	0	0	0	0	0	0	0	0	0	0	0	0	0	0	0	0	0	0	0	0	0	0	0	0	0	0
ASPDH	1	6	1	0	0	2	0	11	6	10	2	2	1	3	0	0	5	8	16	9	0	1	1	3	2	4	6	7	19	5
ASPG	0	0	0	0	0	0	0	1	3	2	0	0	1	0	0	0	2	0	0	0	1	0	0	0	0	0	0	0	3	1
ASPH	15	1	5	9	10	2	0	2	8	5	3	1	1	1	1	12	2	1	0	1	4	5	1	1	5	3	0	3	3	2
ASPHD1	0	0	0	0	1	0	0	0	0	1	0	0	0	1	0	0	0	0	0	0	0	0	0	0	0	0	0	2	1	0
ASPHD2	6	0	0	0	3	3	2	11	7	0	0	2	1	1	0	5	3	5	6	5	0	1	1	0	2	1	4	9	13	7
ASPM	24	1	4	8	5	16	2	2	8	0	1	1	4	3	8	13	7	4	1	0	5	2	2	3	7	1	6	3	0	3
ASPN	0	0	0	2	0	2	1	0	0	0	0	0	0	0	0	0	0	0	2	0	0	0	0	0	0	0	2	0	1	0
ASPRV1	5	3	0	6	0	0	10	7	10	8	3	5	2	3	1	2	2	18	8	24	4	8	3	2	1	3	14	8	10	22
ASRGL1	22	12	19	62	42	34	8	13	27	8	8	18	17	45	48	54	19	6	15	2	12	24	16	22	59	37	13	20	8	11
ASS1	1	1	1	18	7	15	0	1	1	0	0	0	2	1	0	0	1	0	0	0	1	0	0	2	6	0	3	0	5	0
ASTE1	90	65	43	52	46	53	21	13	23	15	110	59	60	61	34	51	35	36	28	24	107	61	71	35	48	36	39	29	48	25
ASTL	0	0	0	0	0	0	0	0	0	0	0	0	0	0	0	0	0	0	0	0	0	0	0	0	0	0	0	0	0	0
ASTN1	0	0	0	0	0	0	0	0	0	0	0	0	0	0	0	0	0	0	0	0	0	0	0	0	0	0	0	0	0	0
ASTN2	0	0	0	0	0	0	0	0	0	0	0	0	0	0	0	0	0	0	0	0	0	0	0	0	0	0	0	0	0	1
ASUN	8	0	0	8	5	4	1	0	4	0	1	3	1	0	0	4	0	1	0	0	0	0	1	0	0	0	2	0	0	0
ASXL1	342	220	185	246	228	180	343	296	221	81	221	241	184	227	184	187	336	385	232	163	249	252	177	159	169	162	320	348	237	140
ASXL2	121	48	37	92	85	93	48	60	108	37	54	49	36	57	67	84	79	58	56	73	31	57	41	23	52	42	76	59	94	119
ASXL3	0	0	0	0	0	0	0	0	0	0	0	0	0	0	0	0	0	0	0	0	0	0	0	0	0	0	0	0	0	0
ASZ1	0	0	0	0	0	0	0	0	0	0	0	0	0	0	0	0	0	0	0	0	0	0	0	0	0	0	0	0	0	0
ATAD1	55	3	6	50	25	32	2	6	14	1	5	11	8	1	7	15	4	3	3	1	6	16	3	4	7	2	6	2	3	7
ATAD2	276	94	99	247	236	245	185	159	155	25	86	88	79	101	76	125	142	94	46	24	100	143	95	87	128	142	250	173	93	64
ATAD2B	5	0	2	6	0	2	10	2	7	2	13	0	4	9	9	2	11	4	2	10	6	2	0	6	8	0	9	7	11	3
ATAD3A	600	514	463	259	264	156	167	82	49	24	495	441	350	262	246	183	139	98	45	27	486	598	404	246	218	160	134	129	45	15
ATAD3B	355	390	392	180	166	105	298	251	136	38	374	394	283	155	112	71	239	254	113	56	399	371	349	156	110	139	262	258	139	83
ATAD3C	2	0	0	0	0	3	0	0	1	1	0	0	0	1	0	0	0	1	1	0	0	0	0	0	1	0	2	0	0	17
ATAD5	16	1	1	14	19	15	5	8	11	2	4	11	4	5	5	4	6	5	3	6	8	2	3	0	1	0	13	8	4	4
ATAT1	1	1	0	1	0	0	0	2	6	0	2	0	0	1	0	1	2	3	4	0	1	1	0	3	0	2	1	9	1	2
ATCAY	0	0	0	0	0	0	0	0	0	0	0	0	0	0	0	0	0	0	0	0	0	0	0	0	0	0	0	0	0	0
ATE1	12	1	3	3	9	21	6	9	7	7	2	3	1	0	3	13	4	2	1	4	0	3	1	4	4	0	6	7	5	12
ATF1	119	50	64	87	99	81	65	57	93	30	64	55	70	73	66	89	78	98	53	38	52	87	60	53	60	36	98	88	95	54
ATF2	71	0	13	65	45	44	8	16	43	9	23	16	21	13	18	43	18	16	13	14	17	26	15	6	25	5	25	25	17	39
ATF3	10	2	2	1	0	1	1	2	0	0	1	4	1	1	1	0	0	2	1	2	6	9	3	0	2	0	0	0	2	1
ATF4	8919	7295	5794	5129	6319	5247	11534	12494	8542	2594	8882	8030	5785	4514	4106	4340	12165	17068	9080	4727	8515	8704	6224	3741	4509	5926	13106	16097	11224	3196
ATF5	86	146	152	58	66	54	50	27	31	21	73	106	94	61	44	35	25	23	21	39	93	140	97	85	74	83	54	32	44	25
ATF6	30	2	2	38	14	5	0	6	9	4	0	1	2	1	11	12	4	3	4	3	2	7	0	1	9	0	1	1	6	37
ATF6B	1252	1195	1149	1331	1471	1379	1834	1661	2169	812	1182	1297	1170	1327	1047	1123	1556	1725	2053	1838	1073	1455	1317	1213	1256	1162	2022	1912	2228	1323
ATF7	82	37	40	64	69	89	28	65	106	33	44	33	50	62	44	42	35	43	72	42	26	29	41	28	29	40	54	54	80	50
ATF7IP	372	187	186	326	283	195	189	174	276	138	254	201	190	204	154	124	194	202	180	202	260	181	182	126	178	189	140	208	250	171
ATF7IP2	10	0	1	9	2	2	2	3	7	1	4	0	0	1	2	8	6	3	1	0	3	2	0	1	1	1	3	6	0	1
ATG10	4	0	2	4	4	1	0	1	1	1	0	2	0	2	1	0	2	2	3	0	0	1	1	1	1	0	1	1	1	1
ATG12	12	2	4	8	5	6	3	5	10	3	2	2	2	6	0	5	7	8	4	3	0	6	7	2	3	0	4	8	7	26
ATG13	0	2	0	4	1	0	0	0	0	0	0	1	1	1	1	1	0	1	0	4	1	0	0	1	0	0	1	1	1	0
ATG14	8	0	0	7	4	9	5	6	17	0	1	5	6	2	1	5	1	6	9	1	2	5	1	1	2	0	1	7	6	3
ATG16L1	8	0	7	10	21	14	3	11	13	3	3	1	2	8	5	6	8	9	6	7	2	7	6	6	2	4	5	20	12	8
ATG16L2	12	26	26	44	30	40	205	353	447	179	17	8	26	31	24	31	283	344	337	229	18	19	19	17	18	49	303	464	395	218
ATG2A	167	137	133	151	150	143	200	185	185	97	139	128	88	79	88	109	145	223	141	112	152	148	98	82	82	108	171	193	208	150
ATG2B	16	6	4	11	14	11	5	6	18	4	6	10	2	2	4	5	5	5	2	3	2	9	1	4	4	1	8	5	8	17
ATG3	41	3	18	36	36	38	26	18	29	10	17	20	23	12	19	39	20	17	18	20	23	19	16	21	22	18	30	21	27	24
ATG4A	10	5	10	9	22	15	10	7	9	8	10	10	2	15	10	12	13	14	6	1	10	6	5	7	9	4	9	29	10	14
ATG4B	132	90	108	92	88	101	199	195	229	77	111	69	83	71	47	76	155	201	146	85	91	126	78	66	71	89	181	216	196	114
ATG4C	25	0	0	9	5	11	0	4	7	0	0	1	1	2	0	8	1	1	0	0	3	4	1	0	7	1	0	1	4	13
ATG4D	14	13	9	14	19	17	27	29	60	14	18	6	9	8	4	10	27	54	57	30	11	30	5	7	11	15	30	93	35	30
ATG5	47	31	25	69	72	47	61	33	53	7	38	35	36	29	37	43	56	62	26	23	31	43	39	25	36	27	78	61	39	41
ATG7	19	2	1	55	64	74	29	44	68	13	3	8	14	22	27	75	22	28	31	29	4	9	2	12	16	7	66	25	33	91
ATG9A	5	0	0	2	2	3	0	7	6	8	2	0	1	2	0	0	3	5	9	8	1	0	0	1	2	2	3	10	6	10
ATG9B	0	0	0	1	0	0	0	1	1	0	0	0	0	0	0	0	0	0	1	0	0	0	0	0	0	0	0	0	0	0
ATHL1	14	4	8	2	0	0	5	22	55	48	10	10	6	2	3	2	1	11	46	95	4	6	3	2	2	6	9	23	53	122
ATIC	953	365	440	696	465	279	110	35	38	17	651	469	522	351	308	284	110	64	41	23	683	628	415	373	369	158	140	65	40	43
ATL1	1	0	0	0	0	0	1	0	0	1	0	0	1	0	0	0	0	0	0	1	1	1	0	0	1	0	0	1	0	0
ATL2	67	28	39	73	54	57	27	32	46	15	49	43	31	17	21	44	45	42	22	17	46	47	33	24	35	23	67	32	37	47
ATL3	262	166	247	518	484	405	382	230	305	107	167	191	319	361	350	437	327	260	214	184	165	232	263	286	436	270	370	336	317	197
ATM	9	0	3	5	8	2	6	8	7	2	1	3	2	4	1	12	5	2	1	7	1	1	1	3	7	1	6	10	5	28
ATMIN	77	19	15	51	53	32	15	9	22	8	26	22	18	20	19	41	12	14	13	15	23	36	27	14	23	12	27	26	35	29
ATN1	208	108	58	27	29	28	120	215	262	157	162	123	42	33	26	21	102	237	226	260	188	123	57	27	25	22	100	235	258	205
ATOH1	0	0	0	0	0	0	0	0	0	0	0	0	0	0	0	0	0	0	0	0	0	0	0	0	0	0	1	0	0	0
ATOH7	0	0	0	0	0	0	0	0	0	0	0	0	0	0	0	0	0	0	0	0	0	0	0	0	0	0	0	0	0	0
ATOH8	0	0	1	0	0	3	2	0	2	0	0	0	1	0	0	0	0	1	0	0	0	0	0	0	0	0	0	2	0	0
ATOX1	1127	860	982	885	1004	1002	1159	911	829	532	1039	1093	861	912	829	960	1171	978	825	821	1327	1153	1028	845	1075	983	1273	998	975	654
ATP10A	5	1	0	0	0	0	0	0	1	0	1	0	0	0	0	3	0	0	0	0	0	3	0	0	0	0	0	0	0	0
ATP10B	0	0	0	0	0	0	0	0	0	0	0	0	0	0	0	0	0	0	0	0	0	0	0	0	0	0	0	0	0	0
ATP10D	9	0	0	9	6	3	0	1	2	0	0	1	0	1	0	4	0	0	0	0	0	0	0	0	0	0	0	0	0	0
ATP11A	37	11	11	44	34	47	65	147	254	97	10	12	22	16	34	59	50	153	99	119	12	29	20	16	24	22	88	106	145	136
ATP11B	937	533	747	925	1202	1106	1866	1945	2220	1145	733	775	858	905	959	1261	1817	2517	1888	1979	767	801	750	880	1125	1012	1713	2650	2602	1708
ATP11C	9	7	2	15	3	12	1	5	7	1	1	3	2	7	3	8	0	4	1	3	3	4	1	2	12	4	3	10	1	3
ATP12A	2	0	0	0	0	1	0	0	0	0	2	0	0	0	0	1	0	0	0	1	1	1	0	0	0	0	0	0	0	0
ATP13A1	307	354	393	388	498	388	339	262	236	85	360	368	366	414	320	304	310	323	193	156	325	391	389	389	360	423	331	303	299	111
ATP13A2	995	655	614	551	876	1303	2173	1757	1604	608	928	567	432	558	665	818	1852	2108	1180	770	1009	612	534	467	824	1497	1983	1876	1839	657
ATP13A3	70	5	12	53	60	41	2	11	29	13	17	7	16	18	20	27	7	5	8	15	15	13	15	15	18	9	13	7	13	46
ATP13A4	0	0	0	0	0	0	0	0	0	0	0	0	0	0	0	0	0	0	0	0	0	0	0	0	0	0	0	1	0	0
ATP13A5	0	0	0	0	0	1	0	0	0	0	0	0	0	0	0	0	0	0	0	0	0	0	0	0	0	0	0	0	0	1
ATP1A1	1791	719	963	1810	1847	1478	604	330	526	315	1129	1049	977	1198	1042	1458	727	367	338	420	1038	1244	1106	961	1419	893	764	406	439	528
ATP1A2	0	1	4	0	1	0	0	0	1	0	0	0	0	2	0	0	0	2	0	0	1	0	0	0	0	5	1	0	1	11
ATP1A3	221	126	56	18	3	5	1	0	3	0	166	105	37	20	10	3	0	1	1	1	203	97	77	25	4	0	1	2	1	1
ATP1A4	0	0	0	0	0	1	0	0	0	0	1	0	0	0	0	0	2	1	0	0	0	0	0	1	0	1	0	0	0	1
ATP1B1	5	0	2	2	3	1	0	1	3	0	1	0	1	0	0	1	0	0	0	0	2	2	0	0	0	0	0	0	0	3
ATP1B2	0	0	0	0	0	0	0	0	0	0	0	0	0	0	0	0	0	0	0	0	0	0	0	0	0	0	0	1	0	0
ATP1B3	108	43	74	109	92	56	49	41	19	9	61	64	64	66	52	76	45	40	16	9	57	70	68	59	80	28	37	27	21	24
ATP1B4	0	0	0	0	0	0	0	0	0	0	0	0	0	0	0	0	0	0	0	0	0	0	0	0	0	0	0	0	0	0
ATP2A1	0	0	0	0	0	0	0	0	1	0	0	0	0	0	0	0	1	0	0	0	1	0	0	1	0	0	0	1	0	0
ATP2A2	190	21	16	122	97	77	10	23	38	10	26	21	32	20	41	86	9	5	9	16	31	73	37	8	54	15	29	28	11	21
ATP2A3	1331	710	836	973	1048	1126	1399	1266	1408	578	947	637	710	664	730	1087	1394	1602	1238	999	1166	828	806	631	934	1049	1674	1529	1738	868
ATP2B1	34	7	0	11	14	11	1	2	5	2	1	3	3	1	2	11	0	0	0	0	5	10	4	0	2	1	3	6	2	6
ATP2B2	0	1	0	0	0	0	0	1	0	1	0	1	3	0	0	0	0	0	4	1	0	4	0	0	0	0	1	0	5	2
ATP2B3	0	0	0	0	0	0	0	0	0	0	0	0	0	0	0	0	0	0	0	0	0	0	0	0	0	0	0	0	0	0
ATP2B4	125	47	41	164	213	221	76	69	133	63	55	44	56	57	106	175	95	96	77	90	56	55	53	98	145	96	149	105	141	207
ATP2C1	1007	264	199	139	88	45	33	24	39	28	1003	541	283	188	69	50	54	29	21	63	700	416	283	107	79	33	35	28	48	28
ATP2C2	0	0	0	0	0	6	71	184	161	38	0	0	0	0	1	12	89	166	121	41	0	0	0	0	0	9	97	193	170	48
ATP4A	0	0	0	0	0	0	0	0	0	0	0	0	0	0	0	0	0	0	0	0	0	0	0	0	0	0	0	0	0	0
ATP4B	0	0	0	0	0	0	0	0	1	1	0	0	0	0	0	0	1	0	0	1	0	0	0	0	1	0	2	0	0	1
ATP5A1	81	10	25	91	72	61	16	21	31	5	21	13	29	22	26	63	14	17	12	0	17	35	31	20	30	9	24	22	7	9
ATP5B	326	110	168	347	250	271	119	112	94	17	117	141	130	83	109	235	116	119	41	25	89	157	99	92	135	89	118	111	81	94
ATP5C1	153	57	53	192	159	186	59	35	60	24	85	79	67	61	74	95	43	42	29	45	74	99	69	44	71	36	62	41	49	72
ATP5D	2370	2698	3693	2403	2592	2436	1944	1278	847	307	2457	2315	2361	2358	1962	1779	1461	1398	724	479	2730	2335	2689	1970	2567	2675	1878	1119	1123	380
ATP5E	903	511	984	736	1027	1209	1878	1561	1768	683	1291	1119	1109	1199	1172	924	2004	2521	1262	1005	1148	767	1044	1102	854	819	1702	1660	1921	992
ATP5EP2	0	0	0	0	1	0	0	0	0	0	0	0	0	1	0	0	0	0	0	0	0	0	0	0	0	0	0	1	0	0
ATP5F1	248	137	107	223	242	151	85	43	107	20	96	94	115	121	112	150	78	34	57	37	123	126	106	71	133	71	74	53	55	65
ATP5G1	2169	2108	2725	2073	1934	1405	985	491	371	121	2535	2430	2480	2422	1950	952	1138	585	363	211	2464	2237	2727	2065	1903	1681	1027	482	459	126
ATP5G2	20025	18850	25296	21755	21600	16671	13510	7670	7961	3038	27557	22284	23211	24632	18994	13392	12985	10170	7051	4593	25912	23931	27207	25635	21921	18290	13660	8573	9891	3935
ATP5G3	162	41	74	206	154	104	22	14	31	9	57	63	74	65	82	94	25	10	12	11	53	108	68	50	72	52	43	18	31	15
ATP5H	112	75	80	162	154	160	101	73	102	17	80	62	108	86	76	106	86	62	71	30	84	84	98	76	114	93	117	87	70	87
ATP5I	2842	2644	3296	2758	3216	2046	2567	1720	1688	504	3641	3504	3496	3543	2778	1156	2877	2950	2183	1002	3266	3526	3873	3197	3236	2179	2984	2488	2241	810
ATP5J	23	14	31	21	27	21	18	16	18	3	20	21	39	55	28	21	20	13	6	6	25	37	26	18	26	20	22	21	9	6
ATP5L	132	53	69	142	169	143	112	81	107	34	96	66	79	78	89	96	92	89	55	29	74	94	74	76	109	69	122	134	93	59
ATP5L2	1	0	0	2	0	0	4	9	6	0	1	0	0	0	2	2	1	7	4	1	1	1	0	0	2	1	8	2	2	2
ATP5S	6	0	0	5	5	3	4	3	5	0	3	2	11	2	1	9	1	0	1	0	5	1	3	4	0	1	5	3	4	6
ATP5SL	188	84	108	164	176	95	68	43	70	21	108	99	97	93	112	118	69	53	51	37	131	174	130	92	110	133	78	56	67	53
ATP6AP1	5034	5179	7025	7155	8635	7288	5583	3558	6280	3991	4778	5723	6447	7545	7067	6884	5668	5001	6609	6495	4915	6588	7578	7908	9204	8192	6329	4582	8725	5475
ATP6AP1L	1	0	0	0	3	0	0	0	0	0	0	0	0	0	0	0	0	0	0	1	0	0	0	0	0	0	0	0	0	0
ATP6AP2	35	11	18	89	71	95	32	25	59	17	11	27	27	33	33	70	33	43	31	37	18	24	32	26	48	55	77	33	57	29
ATP6V0A1	15	1	11	21	22	33	2	12	34	16	1	3	5	6	14	30	8	6	20	11	2	9	4	0	10	4	13	12	18	34
ATP6V0A2	8	1	3	2	2	1	0	0	1	0	1	1	2	1	2	1	0	1	0	0	0	0	0	0	3	0	1	1	0	4
ATP6V0A4	0	0	0	0	0	0	0	0	0	0	0	0	0	1	0	0	0	0	0	0	0	0	0	0	0	0	0	0	0	0
ATP6V0B	128	104	145	215	193	167	162	188	218	109	69	101	98	94	102	82	83	116	116	84	91	115	127	78	143	111	142	200	168	120
ATP6V0C	220	151	176	290	337	328	206	219	319	109	98	135	131	242	195	346	157	211	201	164	135	152	184	184	253	269	229	220	302	220
ATP6V0CP3	0	0	0	0	0	0	0	0	0	0	0	0	0	0	0	0	0	0	0	0	0	0	0	0	0	0	0	0	0	0
ATP6V0D1	137	135	182	336	332	337	224	319	527	220	112	127	118	172	180	269	227	348	267	371	130	146	158	145	208	290	314	372	449	549
ATP6V0D2	0	0	0	0	0	0	0	0	0	0	0	0	0	0	0	0	0	0	0	0	0	0	0	0	0	0	0	0	0	0
ATP6V0E1	12135	14524	18958	18764	26372	22450	29278	23401	30063	16278	14460	15395	16565	22181	21225	13774	25839	29853	34092	28750	14499	15777	18794	20909	24130	21716	27697	29454	46117	20192
ATP6V0E2	287	159	138	102	65	57	27	29	12	7	175	135	116	90	46	38	29	16	7	8	288	166	156	101	65	42	24	25	14	8
ATP6V1A	27	4	4	42	34	38	5	8	9	5	6	9	4	6	12	27	2	2	6	7	7	12	5	3	27	5	6	9	10	34
ATP6V1B1	0	0	0	0	0	0	0	0	2	0	1	0	0	0	0	0	0	0	1	0	0	0	0	0	0	0	1	0	0	0
ATP6V1B2	44	6	8	36	36	44	3	14	55	18	3	2	8	5	11	53	8	9	14	15	6	11	9	4	26	12	13	13	33	79
ATP6V1C1	35	8	23	41	39	49	17	45	80	13	7	8	14	7	22	37	29	51	36	52	11	17	17	7	26	27	51	41	52	60
ATP6V1C2	0	0	0	0	0	0	0	0	1	0	0	0	0	0	0	0	0	0	0	0	0	0	0	0	0	0	0	0	0	0
ATP6V1D	334	243	258	281	399	322	475	470	540	294	281	222	275	261	264	281	542	648	515	613	257	285	233	185	287	276	507	599	683	425
ATP6V1E1	24	3	10	32	29	33	9	19	49	11	5	5	9	3	31	18	19	17	10	9	12	22	7	14	15	6	40	21	27	37
ATP6V1E2	3	1	4	2	2	3	3	1	3	2	2	2	2	3	2	0	1	0	0	1	2	4	3	1	3	3	2	1	1	0
ATP6V1F	37	25	34	33	33	22	35	18	14	16	25	32	31	30	22	21	30	19	22	13	38	28	42	47	50	21	35	24	36	13
ATP6V1G1	99	52	47	108	90	96	92	96	107	36	51	43	43	48	93	84	66	106	65	51	44	83	67	50	70	55	109	120	81	82
ATP6V1G2	4	2	2	4	4	2	1	3	6	4	2	3	2	1	3	0	5	0	1	4	6	5	3	4	0	3	4	2	6	3
ATP6V1G3	1	0	0	0	0	0	0	0	0	0	0	0	0	0	0	0	0	0	0	0	0	0	0	0	0	0	1	1	0	0
ATP6V1H	16	0	1	7	3	4	0	0	1	2	0	2	0	0	0	6	0	0	1	0	0	1	0	0	0	0	4	1	0	3
ATP7A	33	0	5	19	18	7	5	6	16	12	9	1	4	2	3	8	5	11	11	8	6	9	3	2	7	3	3	5	9	26
ATP7B	8	1	1	2	2	0	6	11	23	9	4	3	1	2	1	0	4	5	12	31	4	2	3	2	1	3	2	10	9	24
ATP8A1	125	26	68	209	295	302	427	467	403	66	60	38	42	105	133	377	412	422	217	96	52	55	47	87	189	144	623	539	280	151
ATP8A2	1	0	0	0	0	0	0	0	0	0	0	0	0	0	0	0	0	0	0	0	0	0	0	0	0	0	0	0	0	0
ATP8B1	0	0	0	0	0	0	1	0	0	1	0	0	0	0	0	0	0	0	0	0	0	1	0	0	0	0	0	0	0	0
ATP8B2	155	57	21	29	4	8	1	2	3	2	38	46	26	5	8	4	3	1	0	5	64	64	29	13	7	3	11	3	4	3
ATP8B3	2	1	0	5	4	2	2	3	1	1	0	0	0	0	1	3	0	1	0	0	0	1	1	5	3	0	3	3	3	0
ATP8B4	82	7	24	70	66	76	51	80	97	12	11	16	13	31	38	83	40	48	20	19	12	24	9	16	25	17	91	77	52	67
ATP9A	66	14	6	29	22	10	16	74	101	22	19	17	6	12	3	22	29	44	50	36	20	19	7	4	6	6	36	63	66	58
ATP9B	90	85	89	103	112	90	177	183	199	96	43	65	69	73	45	54	166	153	130	137	83	63	89	62	61	54	111	156	144	86
ATPAF1	115	35	25	83	57	49	36	29	24	6	47	39	47	30	26	41	24	24	14	18	50	56	46	33	41	36	35	48	25	10
ATPAF2	479	383	417	328	495	354	557	383	376	172	409	459	353	320	300	275	459	512	391	277	499	458	460	327	365	361	528	535	570	241
ATPBD4	0	0	0	1	2	0	0	0	0	0	0	0	0	0	2	1	0	0	0	0	0	0	0	0	1	0	1	0	0	0
ATPIF1	18	6	9	16	50	24	11	9	27	1	13	2	17	16	14	17	12	19	8	9	8	14	21	10	16	8	16	18	10	4
ATR	56	16	15	39	35	25	18	8	17	2	28	30	22	15	14	20	17	12	4	4	43	55	14	14	16	11	15	7	19	12
ATRIP	108	44	35	42	27	11	31	37	24	5	55	49	50	30	42	27	51	28	18	17	57	54	33	28	33	26	34	32	34	13
ATRN	12	0	0	7	1	1	1	1	3	1	0	3	0	0	8	2	2	2	0	1	0	9	0	1	0	4	2	7	3	0
ATRNL1	0	0	0	0	0	0	0	0	0	0	0	0	0	0	0	0	0	0	0	0	0	0	0	0	0	0	0	0	0	0
ATRX	27	0	0	6	10	8	0	3	15	3	4	3	3	4	2	8	0	0	0	0	15	3	1	0	2	0	11	2	1	6
ATXN1	1	0	1	2	0	3	0	3	10	9	0	0	0	2	2	1	1	4	5	6	1	3	0	0	0	1	7	4	5	15
ATXN10	135	8	6	79	80	81	6	4	27	3	24	15	16	11	17	98	10	5	0	7	15	29	9	13	18	6	26	4	5	21
ATXN1L	47	38	14	59	42	46	37	51	76	10	16	13	18	15	21	29	41	55	32	30	26	20	9	21	29	17	61	56	40	26
ATXN2	34	7	7	23	20	14	11	15	11	2	5	11	6	6	8	12	11	11	7	1	5	11	9	5	6	4	15	4	13	10
ATXN2L	406	188	159	263	264	172	208	160	186	33	202	149	157	118	152	228	181	180	104	85	235	281	179	83	141	114	214	240	132	145
ATXN3	106	48	52	87	74	76	51	85	98	41	68	66	58	46	52	92	61	92	64	67	59	50	46	47	57	39	63	99	69	47
ATXN3L	0	0	0	0	0	0	0	0	1	1	0	0	0	0	0	0	0	0	0	0	0	0	0	0	0	0	1	6	1	0
ATXN7	3	0	1	5	2	2	1	3	11	3	0	0	1	0	3	1	2	2	5	3	0	1	0	0	0	0	8	7	3	9
ATXN7L1	55	7	19	30	24	28	12	19	27	6	9	13	18	12	28	23	16	20	11	18	8	11	8	9	38	12	20	27	24	22
ATXN7L2	2	1	0	2	0	1	0	1	2	0	2	1	0	1	3	3	2	0	0	0	2	2	2	0	0	0	1	1	0	2
ATXN7L3	35	6	5	39	24	23	13	60	50	24	7	20	12	7	5	16	19	26	23	15	12	20	6	9	10	5	13	34	19	30
ATXN7L3B	169	47	61	120	115	78	40	48	41	11	47	41	68	42	51	75	33	59	33	19	74	71	71	27	58	37	52	58	24	30
ATXN8OS	1	0	0	0	0	0	0	0	0	0	0	0	0	0	0	0	0	0	0	0	0	0	0	0	0	0	0	0	0	0
AUH	20	9	5	8	13	11	9	16	17	3	12	5	6	7	10	2	8	3	7	5	11	10	11	2	8	4	4	8	12	5
AUP1	39	18	35	56	68	36	41	32	43	10	18	27	28	47	37	22	32	50	29	18	16	31	26	27	53	20	51	72	39	25
AURKA	21	9	8	20	12	21	9	8	5	1	7	6	3	8	11	6	12	9	5	0	6	8	10	4	9	8	5	1	1	1
AURKAIP1	28	12	13	23	43	23	10	7	23	3	9	9	10	35	9	8	12	9	7	7	7	26	12	3	14	4	14	12	9	5
AURKAPS1	4	0	0	4	2	7	10	7	17	4	0	3	10	0	0	2	4	10	12	5	2	1	3	0	2	0	15	6	3	7
AURKB	32	9	13	25	16	19	23	20	16	1	19	9	11	8	6	21	19	26	7	5	17	20	9	8	6	13	37	32	14	2
AURKC	1	0	0	0	0	0	0	0	0	0	0	1	1	2	0	1	0	1	0	0	0	0	0	0	1	0	0	1	0	3
AUTS2	18	0	2	0	3	1	0	0	0	0	9	2	2	2	1	0	0	0	0	0	2	3	2	0	1	0	1	0	0	0
AVEN	38	9	6	11	14	1	3	1	1	1	8	7	12	8	2	5	4	2	1	1	17	12	9	1	3	2	2	3	2	2
AVIL	16	9	9	5	5	7	35	78	97	112	9	25	3	8	7	6	32	89	96	239	4	19	3	5	4	35	33	100	148	168
AVL9	114	96	86	127	80	75	132	119	141	78	54	71	64	99	66	49	106	124	84	144	89	104	81	51	54	66	105	148	115	92
AVP	0	0	0	1	0	1	0	0	0	0	0	1	0	0	0	0	0	0	0	0	1	0	0	0	0	0	0	0	0	0
AVPI1	3	7	4	4	2	1	2	1	0	0	4	3	0	2	2	2	0	0	0	5	6	4	1	4	3	0	1	2	0	3
AVPR1A	0	0	0	0	0	0	0	0	0	0	0	0	0	0	1	0	0	0	0	0	0	0	0	0	0	0	2	0	0	1
AVPR1B	0	0	0	0	0	0	0	0	0	0	1	0	0	0	0	0	0	0	0	0	0	0	0	0	0	0	0	0	0	0
AVPR2	1	3	3	2	3	8	16	22	19	15	1	7	1	2	2	1	12	26	22	21	2	1	1	1	0	1	12	27	23	21
AWAT1	0	0	0	0	0	0	0	0	0	0	0	0	0	0	0	0	0	0	0	0	1	0	0	0	0	0	0	0	0	0
AWAT2	0	0	0	0	0	0	0	0	0	0	0	0	0	0	0	0	0	0	0	0	1	0	0	0	0	0	0	0	0	0
AXDND1	0	0	0	0	0	0	0	0	0	0	0	0	0	0	0	0	0	0	0	0	0	0	0	0	0	0	0	0	0	0
AXIN1	174	117	147	85	111	96	323	413	250	124	126	153	120	73	79	66	276	563	269	222	142	173	108	72	91	85	308	453	351	171
AXIN2	0	0	0	0	0	0	0	0	0	0	0	0	0	0	0	0	0	0	0	0	0	0	0	0	0	0	0	0	0	0
AXL	0	0	0	0	0	0	1	0	0	0	1	2	0	0	0	0	0	0	1	0	0	0	0	0	0	0	0	1	0	0
AZGP1	0	0	0	0	0	0	0	0	0	0	0	0	0	0	0	0	0	0	0	1	0	0	0	0	0	0	0	0	0	0
AZI1	15	10	4	7	9	6	8	23	9	5	15	8	1	3	4	10	7	22	9	6	11	7	9	2	3	2	22	20	16	13
AZI2	1	0	1	4	4	8	1	4	3	0	0	1	0	1	1	2	1	1	3	0	1	1	1	0	1	2	2	3	3	7
AZIN1	164	21	35	131	128	179	50	63	151	25	55	54	49	60	86	96	74	71	42	36	45	59	40	43	116	60	71	72	55	66
AZU1	615	1847	7448	11285	17777	21514	32834	14505	8465	2621	661	1809	5270	12211	13659	17870	25613	17804	7390	4008	761	2067	7040	12631	16365	25427	28337	18899	10672	3231
B2M	7128	4363	4794	5902	7181	7124	16609	12484	21285	11200	7199	5218	4801	5387	4942	5541	15551	16851	20471	18794	6300	5151	4441	4149	5242	5854	14954	14749	25967	15305
B3GALNT1	11	4	11	5	1	1	0	5	0	0	18	1	6	4	2	0	1	4	0	2	8	10	3	2	4	0	2	0	1	1
B3GALNT2	91	31	18	99	62	59	12	18	20	7	15	35	55	45	39	65	22	20	3	6	27	68	60	25	31	20	22	12	17	17
B3GALT1	0	0	0	0	0	0	0	0	0	0	1	0	0	0	0	0	0	0	0	0	0	0	0	0	0	0	0	0	0	0
B3GALT2	0	0	0	0	0	0	0	0	0	0	0	0	0	0	0	0	0	0	0	0	0	0	0	0	0	0	0	0	0	0
B3GALT4	3	12	12	4	8	17	54	94	105	45	7	1	3	8	6	16	37	116	70	86	2	1	1	13	11	23	64	124	96	78
B3GALT5	0	0	0	0	0	0	1	0	1	0	0	0	0	0	1	0	0	0	1	0	0	0	0	0	0	0	1	0	1	1
B3GALT6	108	33	53	47	43	38	26	9	16	6	59	36	37	27	37	53	24	23	9	12	66	70	31	38	30	17	22	14	8	10
B3GALTL	22	17	15	19	26	17	19	10	8	2	17	17	18	18	5	8	22	10	6	7	17	10	6	7	13	7	15	14	11	4
B3GAT1	0	0	0	0	0	0	0	0	0	1	0	0	0	0	0	0	0	0	0	0	0	0	1	0	0	0	0	0	0	0
B3GAT2	0	0	0	0	0	0	0	0	0	0	0	0	0	0	0	0	0	0	0	0	0	0	0	0	0	0	0	0	0	0
B3GAT3	1570	1746	1701	1252	1413	1043	2022	1668	1915	887	1530	1636	1470	1217	1022	901	1778	2507	1895	1465	1892	2003	1631	1061	1077	1414	2008	2369	2471	973
B3GNT1	2	3	0	2	1	3	0	0	0	0	1	0	1	1	0	0	0	1	0	0	1	2	1	0	1	0	1	0	0	0
B3GNT2	1216	890	808	986	1184	866	1838	2238	2484	1167	1323	1224	976	936	858	814	1706	2413	2496	1749	1485	1112	1095	910	967	1006	1595	3476	2809	1125
B3GNT3	0	0	3	0	0	0	0	0	0	0	0	0	0	0	0	0	0	0	0	0	0	0	0	0	0	0	0	0	0	0
B3GNT4	0	1	0	0	1	0	0	1	4	1	0	0	0	0	0	0	0	0	0	0	0	2	0	0	0	0	3	3	0	4
B3GNT5	86	55	92	152	227	225	209	160	167	64	67	43	103	117	171	175	181	201	136	106	53	71	84	113	215	240	219	284	165	73
B3GNT6	0	0	0	0	0	0	0	0	1	0	0	0	1	0	0	0	0	0	0	0	0	0	0	0	0	0	0	0	0	0
B3GNT8	0	0	0	0	0	0	0	0	0	0	0	0	0	0	0	0	0	1	0	0	0	0	0	0	0	0	0	0	0	0
B3GNTL1	225	271	470	313	375	352	575	508	273	139	203	231	258	291	251	267	401	548	234	205	273	252	294	277	345	392	492	488	428	175
B4GALNT1	0	0	0	0	0	0	0	0	0	0	0	0	0	0	0	0	0	0	0	0	0	0	0	0	0	0	0	0	0	0
B4GALNT2	0	0	0	0	0	0	0	0	0	0	0	0	0	0	0	0	0	0	0	0	0	0	0	0	0	0	0	0	0	0
B4GALNT3	0	0	0	0	0	0	1	4	2	2	1	0	0	0	0	0	0	3	1	1	1	0	0	0	0	0	1	6	3	0
B4GALNT4	0	0	0	0	0	0	0	0	0	0	0	0	0	0	0	0	0	0	0	0	0	0	0	0	0	0	0	0	0	0
B4GALT1	62	15	40	71	67	73	80	91	132	66	62	42	39	52	75	83	86	75	42	51	33	47	44	53	57	46	93	87	93	75
B4GALT2	862	812	769	531	507	384	358	185	71	59	953	950	711	516	389	258	309	251	76	81	881	936	739	481	434	344	316	209	103	29
B4GALT3	67	35	36	52	48	28	20	25	25	8	43	38	46	35	23	29	31	29	24	14	45	56	15	30	42	13	22	27	20	31
B4GALT4	38	41	27	62	50	52	73	43	92	24	44	25	19	34	41	42	53	70	48	45	23	29	29	44	37	57	83	66	104	46
B4GALT5	2500	2894	4474	7076	8509	6804	5631	4678	6629	2416	2120	3438	4814	6485	6513	6008	5699	5727	5449	4105	2133	3558	4786	5371	7405	6001	5796	4900	6910	3324
B4GALT6	47	8	33	22	10	6	5	2	1	1	25	10	16	9	9	6	4	5	3	2	12	21	7	6	11	3	13	2	2	4
B4GALT7	5	3	0	5	1	3	2	1	2	0	2	0	4	2	0	6	3	0	1	0	3	2	4	0	2	0	0	3	5	0
NCR3LG1	7	1	4	11	12	6	2	0	0	0	0	0	6	0	1	4	0	1	0	0	5	1	0	3	7	5	1	3	0	2
B9D1	3	3	9	4	1	2	0	0	1	0	2	3	5	2	1	1	0	2	0	1	2	0	2	2	0	1	3	0	0	1
B9D2	9	9	14	7	8	16	16	26	29	12	4	10	9	6	5	8	18	42	12	12	2	11	9	6	8	11	29	28	26	9
BAALC	36	3	0	1	1	0	0	0	0	0	13	2	0	0	0	0	0	0	0	0	1	11	4	0	0	0	4	0	0	0
BAAT	0	0	0	0	0	0	0	0	0	0	0	0	0	2	0	0	0	0	0	0	0	0	0	0	0	0	0	0	0	0
BABAM1	35	34	19	47	58	41	21	24	27	16	30	24	19	26	32	10	23	15	16	13	12	27	24	20	26	28	29	22	27	23
BACE1	26	10	10	21	13	10	1	2	0	2	12	14	8	16	10	0	5	4	2	1	17	11	13	9	11	7	1	5	1	5
BACE2	0	0	0	0	0	0	0	0	0	0	1	0	0	1	0	0	0	0	0	0	0	0	0	0	0	0	0	0	0	0
BACH1	20	4	3	11	20	25	8	24	28	5	9	2	2	2	9	32	10	12	13	15	13	3	3	2	6	4	11	20	23	57
BACH2	2	0	0	0	1	0	0	0	0	1	0	0	0	1	0	0	0	0	0	0	1	0	0	2	0	0	0	1	0	0
BAD	12	3	3	19	12	14	2	15	11	1	2	3	7	8	10	10	7	13	4	6	2	5	2	4	14	1	16	16	6	12
BAG1	51	5	1	55	21	29	5	5	24	2	5	9	13	10	24	38	8	1	5	3	7	12	2	3	8	0	10	10	4	11
BAG2	47	10	9	22	17	21	9	10	2	1	9	17	13	11	12	13	2	3	1	0	18	26	11	6	10	10	15	1	5	4
BAG3	11	1	1	3	3	0	1	2	7	5	2	3	5	1	0	6	0	2	4	0	9	13	5	4	1	1	4	5	5	2
BAG4	300	365	386	465	507	500	454	439	535	189	288	316	318	445	375	457	411	525	390	277	316	394	517	465	535	609	482	533	519	313
BAG5	1	0	0	2	0	1	1	0	0	0	2	1	0	0	1	0	3	0	0	2	0	0	0	0	1	3	0	0	0	0
BAG6	69398	70266	83020	74538	87590	77539	93101	78250	95611	40928	84958	93177	85143	109696	92264	56946	100521	115761	87802	64561	95617	95317	102350	94224	94817	109556	94738	105595	110278	40648
BAHCC1	914	905	937	466	345	158	328	153	93	47	909	944	743	525	255	166	280	304	134	113	1180	1025	957	484	344	225	299	242	154	75
BAHD1	236	209	177	201	131	124	134	99	98	48	228	179	145	94	113	117	108	102	55	83	197	196	149	92	134	114	119	101	124	81
BAI1	0	0	0	0	0	1	0	0	8	4	0	0	0	0	0	0	0	1	1	10	1	1	0	0	0	0	0	2	4	35
BAI2	2	0	1	0	0	0	0	0	0	0	1	1	0	0	0	0	0	0	0	0	0	2	0	0	0	0	0	0	0	0
BAI3	0	0	0	0	0	0	0	0	0	0	0	0	0	0	0	0	0	0	0	0	0	0	0	0	0	0	0	0	0	0
BAIAP2	59	31	21	27	19	16	6	11	3	5	34	31	32	10	15	19	9	4	10	5	57	26	18	21	20	13	12	9	8	9
BAIAP2L1	0	1	0	0	0	0	0	3	0	1	0	0	0	0	0	0	1	1	1	2	0	0	0	0	0	0	0	1	1	3
BAIAP2L2	0	0	0	0	0	0	1	1	0	0	0	0	0	0	0	0	0	0	2	0	0	0	0	0	0	0	0	0	0	0
BAIAP3	0	1	0	0	0	0	4	12	37	53	1	0	0	0	0	0	7	18	39	82	0	0	1	0	1	0	7	9	62	61
BAK1	819	946	904	589	705	529	703	697	590	339	747	819	708	538	524	425	607	874	607	535	803	967	1027	557	615	638	644	735	651	400
BAMBI	2	3	11	6	7	22	13	14	20	2	6	6	3	17	9	15	15	11	14	5	5	6	8	9	17	12	19	4	10	2
BANF1	398	265	348	353	360	272	325	260	129	57	351	317	293	277	226	209	353	336	142	76	376	342	343	227	315	240	325	146	216	101
BANF2	0	0	0	0	0	1	0	0	0	0	0	0	0	0	0	0	0	0	0	0	0	1	0	0	0	0	0	0	0	0
BANK1	1	0	0	3	0	0	0	0	0	0	0	1	0	0	0	0	0	0	0	0	1	1	0	2	0	0	0	0	0	0
BANP	64	18	36	40	42	32	30	43	89	54	21	23	23	26	41	46	30	42	42	53	27	26	23	30	27	41	46	54	75	95
BAP1	2478	2201	2142	1708	1860	1303	1576	1010	1051	633	1879	1942	1685	1342	1136	1052	1338	1362	1009	829	2341	2472	2063	1392	1597	1267	1377	1435	1473	806
BARD1	227	54	59	260	252	273	102	124	175	41	70	62	73	83	110	237	118	81	77	106	60	71	75	51	140	94	130	92	81	151
BARHL1	0	0	0	0	0	0	0	0	0	0	0	0	0	0	0	0	0	0	0	0	0	0	0	0	0	0	0	0	1	0
BARHL2	0	0	0	0	0	1	0	0	0	0	0	0	0	0	0	0	0	0	0	0	0	0	0	0	0	0	0	0	0	0
BARX1	2	0	1	0	0	0	0	0	2	2	0	1	1	1	0	0	0	0	2	3	3	0	0	1	2	1	1	0	0	3
BARX2	0	0	0	0	0	0	0	0	0	0	0	0	0	0	0	0	0	0	0	0	0	0	0	0	0	0	0	0	0	0
BASP1	18	29	26	30	45	53	150	287	253	259	23	27	22	43	46	33	143	297	304	427	12	25	34	36	45	75	128	366	438	377
BASP1P1	2	0	1	0	1	3	2	0	0	6	0	0	0	0	0	0	0	1	2	0	0	0	0	0	0	0	0	5	0	23
BATF	54	25	51	58	69	49	83	123	174	90	44	35	50	58	61	50	89	143	130	131	38	77	38	37	30	52	98	182	145	143
BATF2	0	0	0	0	0	0	0	1	0	0	0	0	0	0	0	0	0	0	0	0	0	0	0	0	0	0	0	0	0	0
BATF3	26	6	1	1	2	1	1	10	6	2	17	15	1	1	0	0	1	15	7	3	26	9	3	1	1	4	3	5	7	5
BAX	252	299	339	300	319	290	450	485	364	142	213	270	270	260	246	199	481	580	316	221	233	339	414	261	309	303	491	531	434	207
BAZ1A	127	67	75	158	190	230	228	265	320	76	71	80	99	111	120	203	254	234	203	126	72	113	78	74	155	129	260	300	212	153
BAZ1B	105	5	6	21	37	29	5	6	25	2	12	12	8	7	13	38	10	3	1	8	11	7	14	5	13	5	13	9	8	27
BAZ2A	54	12	10	57	42	44	15	28	43	12	11	6	12	8	8	26	18	37	17	18	11	25	3	9	10	13	29	17	30	52
BAZ2B	22	5	4	27	22	16	24	92	102	36	5	5	3	7	3	14	26	48	62	59	16	5	5	2	7	13	40	71	74	98
BBC3	3	4	4	4	2	2	8	6	18	16	2	2	0	1	2	3	6	11	16	33	3	1	1	0	2	1	1	23	26	30
BBOX1	0	0	0	0	0	0	0	0	0	0	0	0	0	0	0	0	0	0	0	0	0	0	0	0	0	0	0	0	0	0
BBS1	10	0	4	1	6	5	6	11	8	0	6	8	4	2	4	3	6	5	5	9	6	1	3	4	0	1	3	10	5	13
BBS10	7	0	1	4	2	5	1	0	0	1	1	2	1	2	0	1	1	1	1	0	0	3	3	0	6	1	0	0	0	1
BBS12	0	2	1	4	4	4	1	8	1	0	1	1	0	2	2	1	1	1	1	0	2	0	1	0	0	0	2	4	1	3
BBS2	304	212	267	237	204	99	190	131	97	46	220	233	196	225	132	118	193	218	134	56	280	247	264	193	205	124	175	149	158	49
BBS4	2	1	1	4	3	2	1	2	1	2	3	4	0	2	1	5	1	1	0	2	0	2	0	2	1	0	2	0	2	7
BBS7	2	0	1	0	0	2	0	1	1	0	0	0	0	1	3	3	0	6	0	2	1	7	0	0	0	1	0	0	0	4
BBS9	0	1	0	4	1	3	0	4	1	0	0	1	0	1	0	0	0	2	3	0	1	2	0	0	3	1	3	4	5	6
BBX	89	5	4	31	14	22	2	1	10	0	1	6	8	5	6	20	3	4	5	3	10	16	6	7	15	7	8	4	6	21
BCAM	33	12	2	3	0	1	0	0	0	0	10	8	5	0	0	0	0	0	0	0	10	11	1	0	1	0	0	0	0	0
BCAN	0	0	0	0	0	0	0	0	0	1	0	0	0	0	0	0	0	1	0	0	0	0	0	0	0	0	0	0	0	0
BCAP29	27	9	25	41	40	37	41	20	27	15	27	18	23	24	22	30	42	29	11	12	10	37	23	21	23	14	26	21	29	15
BCAP31	3	1	3	5	4	3	0	1	0	1	0	1	3	1	3	6	2	0	1	1	0	6	3	1	3	4	2	1	0	2
BCAR1	0	0	0	0	0	0	0	0	0	0	0	0	0	0	0	0	0	0	0	1	0	0	0	0	0	0	0	0	0	0
BCAR3	0	2	0	2	0	0	0	0	0	0	0	0	0	0	0	2	0	0	0	0	6	0	0	0	0	0	0	1	0	4
BCAS1	1	1	3	1	2	0	0	2	0	0	5	5	1	2	1	0	0	3	0	1	4	1	1	0	0	0	0	0	0	0
BCAS2	182	135	99	130	142	75	116	82	85	36	124	129	130	106	86	53	99	119	72	45	148	168	115	105	108	53	137	126	91	71
BCAS3	221	176	204	171	179	215	564	891	1113	550	192	146	179	242	177	215	495	1113	1036	1084	188	153	197	196	188	189	528	1072	1271	822
BCAS4	176	78	24	11	4	1	0	0	5	0	144	67	17	9	1	0	0	0	0	2	149	76	18	6	3	0	0	0	0	1
BCAT1	99	9	14	50	12	24	0	0	2	0	11	10	6	7	13	10	0	0	0	0	12	27	10	3	14	1	9	1	1	5
BCAT2	14	0	1	8	2	3	0	0	0	0	1	0	0	2	3	4	0	3	0	0	2	4	2	1	2	0	0	0	2	0
BCCIP	48	14	18	19	38	22	6	8	6	0	17	20	8	21	13	25	4	5	2	4	11	37	14	7	19	10	10	12	13	4
BCDIN3D	11	18	13	21	8	7	21	20	29	9	14	13	6	18	8	7	9	15	14	9	11	16	11	6	13	9	15	20	15	23
BCHE	0	0	0	0	0	0	0	0	0	0	0	0	0	0	0	0	0	0	0	0	0	0	0	0	0	0	0	0	0	0
BCKDHA	13	2	1	19	17	18	3	2	7	2	3	2	7	8	9	12	1	5	0	5	5	15	4	3	4	2	1	6	1	5
BCKDHB	12	4	3	9	8	5	5	2	4	2	2	5	3	14	10	8	3	4	1	0	4	9	5	1	4	1	4	2	1	4
BCKDK	555	560	626	541	616	509	598	607	619	405	583	482	533	503	366	320	516	597	543	616	626	523	505	407	489	509	552	639	680	473
BCL10	3	0	0	1	0	1	0	0	1	0	1	1	0	1	3	1	0	1	2	1	1	2	1	4	3	3	6	3	4	3
BCL11A	35	11	1	15	5	24	3	5	11	0	7	3	6	9	4	13	8	6	0	0	16	6	5	4	8	2	7	6	10	3
BCL11B	0	0	0	0	0	0	0	0	0	0	0	0	0	2	0	0	0	0	0	0	0	0	0	0	0	0	0	0	0	4
BCL2	12181	8004	6224	4986	4049	2046	1462	737	632	249	16247	11966	7192	5760	3142	1416	1304	911	569	677	14465	8478	6831	3771	2085	2216	901	651	688	224
BCL2A1	0	0	0	0	0	3	6	6	31	7	0	1	1	0	1	1	4	12	9	7	0	0	0	0	0	0	8	17	29	34
BCL2L1	111	48	42	63	71	63	75	135	142	58	71	33	48	36	54	43	61	125	82	111	56	53	38	29	62	53	79	142	118	108
BCL2L10	1	2	0	0	0	1	0	0	0	0	1	1	1	0	0	0	1	0	0	0	2	4	0	0	0	0	0	1	0	0
BCL2L11	26	60	79	124	108	98	67	52	71	66	20	29	52	53	93	94	70	77	44	94	25	38	42	79	82	106	74	52	77	92
BCL2L12	2632	3326	4330	2697	3003	2875	3237	2026	1476	436	2839	2977	2997	2739	2455	1727	2784	2543	1441	732	3174	3417	3384	2902	3310	3333	3215	2089	2078	546
BCL2L13	268	184	205	359	344	241	277	200	245	94	298	258	257	318	308	289	246	299	213	145	215	254	261	192	229	284	250	248	252	89
BCL2L14	0	0	0	0	0	0	0	0	0	0	0	0	0	0	0	0	0	0	0	0	0	0	0	0	0	0	0	0	0	0
BCL2L15	0	0	0	4	5	7	2	16	15	3	0	0	0	1	3	3	7	16	6	1	0	0	0	0	2	4	16	18	7	0
BCL3	1	3	2	4	3	4	5	10	18	11	0	4	2	0	4	4	10	17	17	7	1	4	2	4	6	6	8	18	16	7
BCL6	6	3	7	19	23	49	41	216	325	126	5	8	5	5	5	46	41	186	190	176	5	11	1	2	9	7	88	250	290	389
BCL6B	10	3	0	0	1	1	0	2	2	0	1	1	0	0	0	0	1	0	0	0	1	2	0	0	1	1	0	0	0	0
BCL7A	35	5	6	16	9	10	2	1	2	2	4	12	12	4	2	6	1	0	1	0	15	8	3	3	5	4	2	3	1	1
BCL7B	23	12	18	33	33	24	23	28	20	5	9	8	7	9	13	31	16	27	26	7	11	22	16	10	16	10	39	38	13	35
BCL7C	435	513	602	531	598	497	391	296	202	89	439	442	388	478	473	368	376	363	182	150	553	480	531	504	485	606	383	287	251	99
BCL9	4	2	0	0	1	0	0	0	1	2	3	0	0	0	0	0	0	0	0	0	0	0	0	0	2	0	0	2	5	1
BCL9L	66	75	60	56	101	64	196	170	216	102	41	82	53	53	65	69	139	195	161	128	57	65	45	55	69	78	156	189	188	87
BCLAF1	201	32	58	156	103	117	31	29	67	14	92	89	50	49	54	53	37	33	15	19	92	70	55	36	60	23	55	48	24	63
BCMO1	0	0	0	0	0	0	0	0	0	0	0	0	0	0	0	0	0	0	0	0	0	0	0	0	0	0	0	0	0	0
BCO2	2	10	6	11	10	11	10	11	14	1	6	4	7	15	3	13	8	20	8	7	10	8	2	8	6	6	10	11	15	8
BCOR	16	4	2	13	12	12	2	2	3	0	4	3	0	1	3	13	0	3	0	0	3	7	2	2	5	0	8	6	3	6
BCORL1	10	0	4	1	2	5	9	6	8	3	1	6	0	9	4	7	3	3	9	8	4	3	2	0	1	4	14	10	14	10
BCR	39461	39844	34501	22154	23873	18746	26672	22916	25625	14387	41630	38599	28220	28223	22998	18917	25386	31308	22428	19639	55141	44172	36617	27461	24056	27010	24829	28848	32229	14535
BCRP2	0	0	0	0	0	0	1	7	3	10	0	1	0	0	0	0	0	9	2	3	0	0	0	1	0	0	1	10	10	13
BCRP3	40	0	0	23	5	11	1	8	13	6	5	1	4	1	3	16	0	3	1	12	2	9	1	2	8	0	8	14	4	11
BCS1L	282	222	218	173	172	117	180	98	80	13	249	257	185	120	110	57	177	108	47	29	220	252	236	127	120	75	145	139	101	35
BDH1	29	8	10	39	41	18	16	8	20	1	6	10	10	12	14	20	9	8	4	0	9	16	9	11	11	4	24	26	10	1
BDH2	8	1	6	9	4	0	2	0	0	0	3	3	3	2	2	4	2	1	0	0	2	4	4	6	0	0	0	2	2	2
BDKRB1	0	0	0	0	0	0	0	0	1	0	0	1	0	0	0	0	0	0	0	0	0	0	0	0	0	0	0	1	0	0
BDKRB2	0	0	0	0	0	0	0	0	0	0	0	0	0	0	0	0	0	0	0	0	0	0	0	0	0	0	0	0	0	0
BDNF	0	0	0	0	0	0	0	0	0	0	0	0	0	0	0	0	1	0	0	0	0	0	0	0	0	0	0	0	0	0
BDP1	45	7	18	20	16	50	25	23	40	7	27	28	15	9	24	24	38	38	21	5	11	23	14	10	8	6	43	23	20	13
BEAN1	0	0	0	0	0	0	0	0	1	0	0	0	0	0	0	0	0	1	0	2	0	0	0	0	0	0	0	0	1	9
BECN1	33	2	3	37	39	27	7	16	40	5	1	4	8	2	13	30	13	9	7	9	10	27	2	5	19	10	38	24	18	20
BEGAIN	2	0	0	0	2	3	0	2	6	3	0	0	0	0	0	0	0	2	1	0	3	0	1	3	0	4	0	0	3	3
BEND2	0	0	0	0	0	0	0	0	1	0	0	0	0	0	0	0	0	0	0	0	0	0	0	0	0	0	0	0	0	0
BEND3	155	136	125	61	78	75	32	29	16	9	156	119	115	74	70	39	36	38	13	3	154	110	110	48	57	45	36	24	14	8
BEND4	59	8	7	4	5	2	0	0	0	0	16	14	6	7	1	4	0	0	1	0	24	17	9	4	2	0	0	0	2	0
BEND5	29	12	12	8	3	2	0	0	0	0	27	12	13	6	7	0	0	0	0	0	17	14	7	1	0	2	0	0	0	0
BEND6	3	0	0	8	0	1	1	0	1	0	1	2	0	0	1	0	0	0	0	0	0	1	0	3	3	0	1	1	0	1
BEND7	0	0	0	0	0	0	0	0	0	0	0	0	2	0	0	0	0	0	0	0	0	0	0	1	0	0	0	0	1	0
BEST1	0	4	0	1	2	3	7	34	104	36	0	0	0	1	1	0	12	33	62	61	2	0	0	2	0	0	24	52	60	112
BEST2	0	0	0	0	0	0	0	0	0	0	0	0	0	0	0	0	0	0	0	0	0	0	0	0	0	0	0	0	0	0
BEST3	0	0	0	0	0	0	0	0	0	0	0	0	0	0	0	0	0	0	0	0	0	0	0	0	0	0	0	0	0	0
BEST4	0	0	0	0	0	3	5	2	1	3	0	0	0	1	0	0	4	6	2	0	0	4	3	0	0	1	4	1	1	3
BET1	10	1	16	9	2	11	4	5	8	2	4	3	6	3	2	1	5	13	3	5	2	12	6	6	4	0	14	11	7	3
BET1L	73	39	37	60	67	58	32	19	27	10	39	31	37	45	30	32	27	27	29	35	35	33	47	35	33	23	33	41	31	28
BET3L	0	0	1	0	0	1	0	0	0	0	0	0	0	0	0	0	0	0	0	0	0	0	0	0	0	0	0	0	0	0
BEX1	32	10	16	81	61	95	68	86	82	5	28	7	10	27	48	110	66	61	25	4	12	5	14	12	36	30	127	76	24	20
BEX2	0	0	0	0	0	0	0	0	0	0	1	0	0	0	0	0	0	0	0	0	0	0	0	0	0	0	0	0	0	0
BEX4	209	134	161	137	108	51	65	38	29	12	126	86	120	106	61	62	35	34	12	33	134	141	135	92	88	50	57	45	34	25
BEX5	0	0	0	0	0	0	1	1	0	1	1	3	0	5	0	0	0	1	0	2	1	0	1	0	0	0	2	1	1	1
BFAR	235	100	93	166	130	117	48	55	60	18	110	117	99	103	77	91	52	58	53	49	123	115	98	77	82	73	68	61	56	56
BFSP1	35	16	14	9	5	0	4	1	2	0	12	14	8	10	4	3	2	0	3	0	34	22	15	7	8	0	4	0	4	1
BFSP2	0	0	0	0	0	0	0	0	1	0	0	0	0	1	0	0	0	0	0	0	0	0	0	0	1	0	0	1	0	0
BGLAP	7	11	7	13	7	6	6	6	14	0	13	9	4	7	4	0	7	6	4	19	3	9	10	3	3	3	10	8	3	4
BGN	0	0	0	0	0	0	0	0	0	0	0	0	0	0	0	0	0	0	0	0	0	0	0	0	0	0	0	1	0	0
BHLHA15	0	0	0	0	0	0	0	0	0	0	1	0	0	0	0	0	1	0	0	3	0	1	0	0	0	1	1	0	2	1
BHLHB9	2	1	1	1	5	5	1	1	2	1	6	0	0	3	1	3	1	3	3	0	3	0	7	0	6	1	4	2	0	3
BHLHE22	0	0	0	0	0	1	0	0	0	0	0	0	0	0	0	0	0	0	0	0	0	0	0	0	0	0	0	0	0	0
BHLHE23	0	0	0	0	0	0	0	0	0	0	0	0	0	0	0	0	0	0	0	0	0	0	0	0	0	0	0	0	0	0
BHLHE40	42	7	16	51	53	73	13	35	85	28	9	3	9	14	31	75	20	21	33	41	13	19	10	10	34	19	57	59	51	105
BHLHE41	0	0	2	0	0	2	0	0	0	1	0	0	0	0	0	0	0	0	0	1	0	0	0	0	0	0	0	0	1	3
BHMT	0	1	0	0	0	0	0	0	0	0	0	0	0	0	0	0	0	0	0	0	0	0	0	0	0	0	0	0	0	0
BHMT2	1	0	1	0	0	0	0	0	0	0	0	0	0	0	0	0	0	0	0	0	0	0	0	0	0	0	0	0	0	0
BICC1	31	10	21	19	26	11	9	0	1	0	33	18	11	18	18	6	5	4	3	3	12	21	15	6	13	9	8	1	4	1
BICD1	5	1	0	0	2	0	0	0	0	0	0	0	0	0	0	0	0	0	0	0	0	0	0	0	0	0	0	0	0	0
BICD2	731	650	496	394	419	366	755	951	1088	646	665	678	487	363	338	277	643	1078	867	962	633	494	411	314	326	385	779	1053	1266	731
BIK	35	30	34	23	85	141	214	222	326	179	45	35	20	39	43	96	173	315	320	240	51	40	36	43	81	133	229	257	357	148
BIN1	2	0	0	1	0	3	0	0	0	0	0	1	0	0	0	0	0	1	1	1	0	0	1	0	0	0	2	1	0	2
BIN2	363	304	357	537	810	881	2159	2253	3872	1621	308	351	350	358	559	667	1886	3703	2960	2760	287	427	403	346	465	754	2022	3247	4046	2262
BIN3	10	4	1	10	8	8	4	9	6	1	2	0	0	3	2	10	2	6	5	3	3	5	1	0	7	0	5	7	5	11
BIRC2	34	11	6	40	24	25	20	37	61	24	10	8	17	16	15	27	29	33	18	25	12	21	11	17	26	17	34	57	29	70
BIRC3	32	20	11	10	10	15	8	27	29	25	40	19	7	11	11	12	16	18	24	73	32	17	9	8	8	8	15	25	24	46
BIRC5	101	51	51	89	64	86	40	44	43	6	46	43	59	39	67	76	47	45	16	8	46	67	46	40	45	38	59	61	25	24
BIRC6	92	14	15	69	39	61	16	34	37	12	14	15	14	14	21	62	33	31	19	18	24	24	7	15	17	16	25	30	28	33
BIRC7	0	0	0	0	0	0	1	1	1	2	0	0	0	0	0	0	0	3	3	2	0	0	0	1	0	0	0	2	5	2
BIRC8	0	0	0	0	0	0	0	0	0	0	0	0	0	0	0	0	0	0	0	0	0	0	0	0	0	0	0	0	0	0
BLCAP	8	4	4	7	3	0	2	4	12	2	2	1	4	9	3	7	1	4	0	2	0	2	3	0	2	3	1	5	11	6
BLID	0	0	0	0	0	0	0	0	0	0	0	0	0	0	0	0	0	0	0	1	0	0	0	0	0	0	0	0	0	0
BLK	0	0	0	0	0	0	0	0	0	0	0	0	0	0	0	0	0	0	1	0	0	0	0	0	0	0	0	0	0	0
BLM	59	3	9	21	25	25	11	6	5	0	13	11	7	10	10	40	5	4	2	1	10	19	8	10	22	3	23	7	4	4
BLMH	105	9	10	24	22	20	2	5	5	3	40	17	18	13	13	11	3	3	0	0	17	26	20	8	15	6	4	6	0	3
BLNK	36	53	41	26	18	5	32	28	54	15	34	53	43	47	11	3	35	37	47	49	29	44	40	12	12	13	26	42	69	44
BLOC1S1	11	3	17	20	25	33	67	95	124	41	9	16	7	29	17	12	45	100	82	73	3	12	7	11	17	21	42	75	52	28
BLOC1S2	8	3	4	15	18	7	5	6	15	6	0	7	3	2	6	7	1	12	6	1	4	5	0	4	5	5	9	19	4	3
BLOC1S3	19	31	25	25	22	34	44	51	58	23	29	14	19	16	14	19	26	36	25	30	16	22	35	13	30	17	39	65	39	44
BLVRA	19	12	9	18	14	9	4	8	7	0	15	8	6	17	18	6	10	5	3	5	9	12	18	11	17	6	2	5	6	4
BLVRB	160	138	249	315	337	388	535	389	560	391	144	166	223	231	286	235	370	456	460	497	164	166	245	258	291	356	529	417	640	461
BLZF1	7	2	2	11	4	6	3	9	14	2	4	2	3	12	4	7	2	26	9	2	1	6	4	0	11	0	7	8	6	1
BMF	41	85	101	101	80	97	91	128	197	150	30	77	66	94	55	52	82	103	147	224	41	78	91	53	83	90	101	111	216	218
BMP1	63	46	22	21	17	11	15	11	10	4	55	34	25	30	13	11	12	13	14	14	85	56	38	23	16	7	17	12	9	9
BMP10	0	0	0	0	0	2	0	0	0	0	0	0	1	0	0	0	0	0	0	0	0	0	0	0	0	0	0	0	0	0
BMP15	0	0	0	0	1	0	0	0	0	0	0	0	0	0	0	0	0	0	0	0	0	1	0	0	0	0	0	0	0	1
BMP2	0	0	0	0	4	3	5	6	9	2	0	0	0	0	2	6	3	12	7	0	0	0	0	0	0	1	6	5	4	3
BMP2K	29	0	2	24	11	12	0	2	9	2	2	2	6	1	0	21	3	1	5	7	2	6	2	1	3	0	5	3	3	19
BMP3	0	0	0	0	0	0	0	0	0	0	0	0	0	0	0	0	0	0	0	0	0	0	0	0	0	0	0	0	0	0
BMP4	1	0	0	0	0	0	0	0	0	0	0	1	0	0	0	0	0	0	0	0	1	0	0	0	0	0	0	0	0	0
BMP5	0	0	0	0	0	0	0	0	0	1	0	0	0	0	0	0	0	0	0	0	0	0	0	0	0	0	0	0	0	0
BMP6	12	2	3	0	0	0	0	0	4	37	9	6	1	0	4	0	0	0	3	40	18	3	2	3	0	2	0	0	5	40
BMP7	0	0	0	0	0	0	0	0	0	0	0	0	0	0	0	0	0	1	0	0	0	0	0	0	0	0	3	0	0	0
BMP8A	1	0	1	0	0	0	0	0	0	0	1	0	2	0	0	0	2	2	0	0	2	0	1	0	1	0	0	0	0	1
BMP8B	0	5	10	16	10	22	20	25	10	9	1	6	7	17	8	7	38	22	8	21	2	1	12	13	10	10	40	22	15	4
BMPER	0	0	1	1	0	0	0	0	0	1	1	0	0	1	0	0	0	0	0	0	0	0	0	0	0	0	3	0	0	8
BMPR1A	0	0	0	0	0	0	0	0	0	2	0	0	0	0	0	0	0	0	0	0	0	0	0	0	0	0	0	0	0	0
BMPR1B	0	0	0	0	0	0	0	0	0	0	0	0	0	0	0	0	0	0	0	0	0	0	0	0	0	0	0	0	0	0
BMPR2	26	5	3	23	12	10	9	11	19	5	10	5	3	8	7	10	7	7	6	18	9	5	6	4	26	2	4	10	12	18
BMS1	233	65	64	142	79	82	21	17	16	2	94	92	52	41	42	63	27	26	5	4	97	77	43	17	67	18	42	22	17	14
BMX	0	0	0	0	0	1	1	3	14	1	0	0	0	0	0	0	2	1	2	1	0	2	0	0	0	0	8	7	14	11
BNC1	0	0	0	0	0	0	0	0	0	0	0	0	0	0	0	0	0	0	0	0	0	0	0	0	0	0	0	0	0	0
BNC2	0	0	0	0	0	0	0	0	0	0	0	0	0	0	0	1	0	0	0	0	0	0	0	0	0	0	0	0	3	0
BNIP1	14	11	14	11	14	4	3	6	5	0	6	15	6	8	5	4	7	7	0	0	5	8	2	4	4	4	8	5	1	4
BNIP2	79	28	40	88	88	118	52	31	89	38	53	47	45	42	71	108	57	56	31	34	41	51	48	41	78	47	70	53	68	96
BNIP3	15	4	5	11	8	6	1	2	11	5	1	4	5	0	5	6	2	6	1	2	6	8	5	3	3	7	4	12	3	7
BNIP3L	490	313	389	501	582	836	1228	1672	2341	1315	443	288	269	379	434	680	1293	2011	1901	1891	469	369	429	362	465	843	1221	2174	2499	1916
BNIPL	0	0	0	0	0	0	2	1	0	0	0	0	0	0	0	0	0	0	0	1	0	0	0	0	0	0	0	0	0	0
BOC	2	0	0	0	0	0	0	0	0	0	0	0	0	0	0	0	0	0	0	0	0	0	0	0	0	0	0	0	0	0
BOD1	6	2	2	5	2	4	14	2	1	0	1	1	0	2	0	2	1	0	0	2	1	3	1	2	4	0	3	0	1	0
BOD1L1	9	2	1	6	4	8	8	9	13	3	0	3	0	1	1	6	3	6	11	16	0	3	0	3	4	1	11	12	13	20
BOK	0	0	0	0	0	0	0	0	0	0	0	1	0	0	0	0	0	0	0	0	0	0	0	0	0	0	0	0	0	0
BOLA1	279	410	496	289	322	299	341	290	197	88	420	402	384	349	333	201	279	376	179	154	360	269	365	224	169	292	212	243	125	52
BOLA2B	244	230	275	214	256	211	298	221	110	27	226	228	246	240	169	132	235	255	88	45	270	280	265	197	227	213	291	290	149	39
BOLA3	11	7	9	15	8	11	6	2	4	1	7	9	4	13	7	5	5	4	2	0	10	7	11	5	8	3	10	2	6	0
BOLL	5	0	6	1	6	3	0	0	1	1	1	0	1	5	1	8	1	3	2	0	0	2	2	0	3	0	0	0	1	5
BOP1	1623	1671	1603	952	906	537	882	477	389	219	1424	1702	1177	995	623	581	735	636	349	325	1770	2002	1660	1063	951	566	892	645	435	259
BORA	3	2	0	8	7	3	3	2	1	0	1	0	2	0	1	4	2	7	0	1	0	3	0	0	0	2	2	0	3	1
BPGM	30	13	19	21	14	25	12	18	30	13	9	5	9	12	17	8	19	13	22	7	7	7	15	8	9	12	17	22	30	23
BPHL	12	2	1	13	2	2	2	3	2	1	4	2	3	2	3	3	2	5	1	2	4	6	3	0	3	0	1	1	1	1
BPI	0	0	10	122	339	630	581	491	761	100	3	0	4	40	133	348	550	559	409	199	0	1	5	32	154	319	658	611	518	302
BPIFA2	0	0	0	0	0	1	0	0	0	1	0	0	1	0	0	0	0	0	0	0	0	0	0	0	0	0	0	0	0	0
BPIFA3	0	0	0	0	0	0	0	0	0	0	0	0	0	0	0	0	0	0	0	0	0	0	0	0	0	0	0	0	0	0
BPIFA4P	0	0	0	0	0	0	0	0	0	0	0	0	0	0	0	0	0	0	0	0	0	0	0	0	0	0	0	0	0	0
BPIFB1	0	0	0	0	0	0	1	0	0	0	0	0	0	0	0	0	0	0	0	2	0	0	0	0	0	0	0	0	0	0
BPIFB2	0	0	0	0	0	0	0	0	0	0	0	0	0	0	0	0	0	0	0	0	0	0	0	0	0	0	1	0	0	0
BPIFB3	0	0	0	0	0	0	0	0	0	0	0	0	0	0	0	0	0	0	0	0	0	0	0	0	0	0	0	0	0	0
BPIFB4	0	0	0	0	0	0	0	0	0	0	0	0	0	0	0	0	0	0	0	0	0	0	0	0	0	0	0	0	0	0
BPIFB6	0	0	0	0	0	0	0	0	0	0	0	0	0	0	0	0	0	0	0	0	0	0	0	0	0	0	0	0	0	0
BPIFC	0	0	0	0	0	0	0	0	0	1	0	0	0	0	0	0	0	0	0	0	0	0	0	0	0	0	0	0	0	0
BPNT1	4	2	3	14	2	2	0	1	5	0	1	1	1	2	1	6	3	1	0	0	0	4	2	0	2	0	2	4	1	0
BPTF	214	119	80	132	123	76	119	119	169	74	157	99	94	54	54	74	124	100	109	118	113	99	37	24	53	59	112	152	164	77
BRAF	162	71	103	224	174	177	111	185	210	100	104	71	83	93	92	159	107	229	160	159	107	80	86	89	122	83	139	148	224	216
BRAP	314	85	110	185	195	200	109	71	185	72	154	130	109	108	99	168	127	86	84	109	165	192	103	101	142	105	129	107	134	141
BRAT1	3907	3232	4382	3024	3376	2736	2632	1598	2251	1458	4203	4231	3860	3661	2979	1562	2415	2006	1937	2353	4987	5025	4824	3474	3351	2924	2465	1905	2957	1796
BRCA1	82	17	22	48	44	30	9	21	12	8	19	21	19	23	16	40	16	12	3	13	16	28	23	11	17	12	45	16	16	12
BRCA2	20	0	1	18	7	17	1	1	1	1	4	3	0	3	4	8	1	4	1	1	1	7	2	0	3	1	3	0	0	0
BRCC3	42	14	12	20	20	18	19	12	9	2	19	12	8	13	11	19	14	9	8	6	11	10	10	7	13	10	32	17	11	7
BRD1	64	34	26	43	49	33	70	71	53	14	36	41	30	23	13	36	38	58	55	25	27	66	27	19	19	14	87	96	70	35
BRD2	84	36	30	53	46	40	78	119	140	54	47	26	33	27	27	46	79	144	81	60	41	66	28	18	27	14	138	180	105	116
BRD3	323	124	87	209	146	127	105	99	113	44	189	122	120	90	86	141	120	115	68	84	160	148	90	61	108	59	154	125	110	82
BRD4	50	33	19	35	46	27	55	51	58	21	32	35	30	35	23	49	45	57	58	30	42	40	30	21	36	25	35	65	53	27
BRD7	63	10	4	25	38	37	15	28	26	12	13	20	10	5	10	12	25	24	6	4	12	27	13	12	10	10	21	35	19	16
BRD8	0	0	0	0	0	0	0	0	1	4	0	0	0	0	0	0	0	0	0	0	0	0	0	0	0	0	0	1	0	0
BRD9	53	53	42	38	36	29	74	58	55	26	43	61	33	42	24	29	70	96	33	48	50	69	45	18	24	24	76	81	51	42
BRDT	0	0	0	0	0	2	0	0	0	0	0	0	0	0	0	0	1	0	0	0	0	0	0	0	0	0	0	0	0	0
BRE	81	38	35	64	77	73	49	34	59	21	75	50	52	58	77	54	79	42	56	82	53	38	46	49	59	53	43	51	80	36
BREA2	0	0	0	0	0	0	1	0	1	0	0	0	0	0	0	1	0	0	0	0	0	0	2	1	0	1	0	0	1	2
BRF1	22	1	3	15	10	9	5	11	9	6	7	7	7	7	3	12	2	4	4	6	7	10	10	6	5	6	8	8	3	15
BRF2	87	92	90	67	95	52	87	64	92	30	97	98	48	53	49	49	111	117	73	60	105	129	73	47	61	46	104	92	102	49
BRI3	208	231	353	493	622	750	1530	2604	2899	1484	210	269	300	561	556	762	1606	3261	2731	2298	214	251	359	454	630	767	1366	2638	3300	1689
BRI3BP	94	109	105	161	181	131	172	98	71	28	117	97	114	108	121	137	131	120	54	46	124	128	146	109	123	119	213	119	93	39
BRIP1	21	3	2	17	14	11	4	0	9	0	7	4	7	6	6	10	3	1	0	1	7	4	6	5	4	0	11	4	4	6
BRIX1	29	10	10	21	33	20	18	3	8	1	17	22	12	5	10	16	8	5	6	2	16	14	11	13	7	2	14	1	1	5
BRK1	48	12	13	54	49	39	12	19	13	3	29	19	14	11	16	30	7	10	9	15	15	16	12	10	18	25	30	20	26	10
BRMS1	1762	1578	1748	1298	1282	1313	1469	1604	1432	655	1871	1964	1514	1634	1293	1027	1847	2419	1464	1255	1931	1984	2028	1259	1547	1192	1879	2041	2062	890
BRMS1L	4	1	0	0	2	0	0	0	0	0	0	0	0	0	1	0	2	0	0	0	0	1	0	0	2	0	2	0	0	1
BROX	11	1	0	6	9	5	0	1	6	0	0	2	8	3	3	8	2	1	5	2	4	5	1	2	2	0	5	4	4	0
MPC2	14	2	4	10	9	22	6	9	14	0	3	3	6	4	8	12	17	12	3	3	6	2	3	6	8	4	10	14	8	5
MPC1	36	26	25	52	63	49	15	1	17	3	25	29	39	45	36	31	8	13	15	4	22	30	36	41	35	24	14	17	12	7
BRPF1	43	18	9	34	23	11	14	11	34	3	24	13	17	9	8	17	21	18	17	11	28	15	10	19	6	10	24	20	25	23
BRPF3	20	5	3	16	11	9	17	36	23	9	8	19	6	10	5	14	13	26	11	18	3	13	6	2	10	16	21	34	11	40
BRS3	0	0	0	0	0	0	0	0	0	0	0	0	0	0	0	0	0	0	0	0	0	0	0	0	0	0	0	0	0	1
BRSK1	400	164	95	42	36	25	60	76	67	30	395	203	97	81	26	22	71	89	76	40	492	234	98	47	34	40	79	100	91	21
BRSK2	0	1	0	0	0	0	0	0	1	0	0	0	0	0	0	1	0	0	1	0	0	0	6	0	0	0	1	0	1	0
BRWD1	49	11	12	41	32	32	28	30	48	10	11	5	16	2	27	17	37	30	15	14	9	24	8	8	11	9	26	37	23	24
BRWD3	16	1	1	13	4	7	0	9	2	3	19	1	2	0	2	7	0	9	2	6	1	1	1	5	2	1	3	9	1	16
BSCL2	147	90	82	136	130	83	66	66	79	32	147	112	105	98	107	93	76	86	51	52	120	120	108	91	102	72	56	75	63	49
BSDC1	20	6	8	21	29	31	8	29	65	14	1	8	5	10	8	30	8	13	7	16	2	9	6	3	6	7	16	32	38	28
BSG	11322	11259	13273	12961	15083	14089	8963	5637	7969	4513	11239	11645	11831	14331	12694	11200	9273	7946	7886	7485	10540	12080	13905	13374	13027	14277	9895	7050	10190	5976
BSN	1	0	0	0	1	0	0	0	0	0	0	0	0	0	0	0	0	1	1	0	0	1	0	0	0	0	1	1	0	0
BSND	0	0	0	0	0	0	0	1	1	1	0	0	0	0	0	0	0	3	1	1	0	0	1	0	0	0	1	4	3	0
BSPH1	0	0	0	0	0	0	0	0	0	0	0	0	0	0	0	0	0	0	0	0	0	0	0	0	0	0	0	0	0	0
BSPRY	101	49	60	89	87	84	46	24	15	5	83	37	63	73	69	26	59	36	25	6	117	57	79	78	65	66	53	43	27	17
BST1	1	4	1	15	11	13	4	10	28	12	0	1	1	3	8	7	1	4	22	12	0	0	2	2	1	5	4	10	18	42
BST2	239	105	121	250	165	223	127	108	89	36	97	99	123	140	139	177	112	100	77	74	127	141	123	147	183	139	169	126	105	102
BSX	0	0	0	0	1	0	0	0	0	0	0	0	0	0	0	0	0	0	0	0	0	0	0	0	0	0	0	0	0	0
BTAF1	100	34	26	50	49	35	47	36	38	9	52	29	32	19	16	47	43	50	28	21	43	32	32	25	25	16	68	60	29	23
BTBD1	28	3	12	22	9	8	1	2	4	2	3	2	3	2	0	12	0	1	2	3	1	4	0	1	5	3	5	1	2	4
BTBD10	173	84	82	185	180	211	145	123	221	93	106	90	115	101	111	130	146	155	144	147	116	82	79	73	127	86	137	170	228	138
BTBD11	34	25	14	16	11	15	2	0	3	1	17	12	8	13	5	4	1	0	0	2	18	15	19	9	10	2	2	0	3	2
BTBD16	0	0	0	0	0	0	0	0	0	0	0	0	0	0	0	0	0	0	0	0	0	0	0	0	0	0	0	0	0	0
BTBD17	0	0	0	0	0	0	0	1	0	0	0	0	2	0	0	0	0	0	0	0	0	0	0	0	0	0	0	1	0	5
BTBD18	2	0	0	0	0	1	0	0	1	0	0	0	0	0	0	2	1	0	0	0	0	0	0	0	0	0	4	0	4	2
BTBD19	0	0	0	1	0	0	1	1	1	1	0	0	1	0	0	1	1	1	0	5	0	0	0	0	1	0	0	5	9	6
BTBD2	1102	980	1115	722	788	531	586	473	343	168	968	901	722	718	525	444	526	719	271	204	1079	1039	995	699	569	551	543	638	382	176
BTBD3	4	0	0	7	3	4	0	2	2	0	0	0	1	0	2	2	1	0	0	3	1	1	1	2	1	0	3	1	0	0
BTBD6	12	17	8	11	10	13	13	15	17	0	3	13	10	6	7	4	7	12	3	9	6	7	10	18	9	12	5	15	12	10
BTBD7	144	68	59	116	130	92	63	117	119	53	61	46	52	71	64	110	133	151	91	92	67	90	46	40	84	65	102	129	112	94
BTBD8	1	0	0	0	0	0	0	0	0	0	0	0	0	0	1	1	0	0	0	0	0	0	0	0	0	0	0	0	0	0
BTBD9	28	8	12	31	18	10	23	37	82	31	8	7	8	15	3	17	26	22	36	32	13	13	6	6	15	5	25	56	64	71
BTC	0	0	0	0	0	1	0	0	0	0	0	0	0	0	0	0	1	0	0	0	0	0	0	0	0	0	0	0	0	2
BTD	7	3	2	10	9	13	1	0	2	1	1	1	5	1	1	6	2	6	0	1	4	3	1	3	9	1	5	4	3	2
BTF3	229	72	158	207	217	182	110	67	67	28	126	161	158	225	209	179	75	68	61	17	119	158	155	140	176	87	118	71	47	51
BTF3L4	14	1	6	8	10	7	4	0	3	0	5	0	3	4	4	13	2	0	0	1	1	2	2	3	5	1	4	4	1	9
BTF3P11	1	0	0	0	0	0	1	3	0	1	0	0	0	0	0	1	0	1	1	2	0	0	0	0	1	0	4	2	1	3
BTG1	31	11	12	71	67	82	62	83	181	55	8	11	40	34	43	102	59	57	70	57	11	20	37	24	54	43	74	77	108	109
BTG2	2	3	2	8	16	9	40	61	52	69	4	2	4	11	5	11	22	46	65	80	1	3	7	5	11	18	24	98	83	138
BTG3	2	2	2	1	2	3	3	1	0	1	4	3	0	0	1	4	1	3	0	0	1	3	0	3	0	0	1	4	2	2
BTG4	0	0	0	0	0	0	0	0	0	0	0	0	0	0	0	0	0	0	0	0	0	0	0	0	0	0	0	0	0	0
BTK	37	6	7	42	25	28	7	18	22	10	13	6	10	9	9	25	10	10	11	8	7	9	6	2	8	12	28	41	20	30
BTLA	0	0	0	0	0	0	0	0	0	0	0	0	0	0	0	0	0	0	0	0	0	0	0	0	0	0	0	0	0	0
BTN1A1	0	0	0	0	0	0	0	0	0	0	0	0	0	0	0	0	0	0	0	0	0	0	0	0	0	0	0	0	0	0
BTN2A1	86	37	66	47	57	57	289	367	431	238	80	79	53	56	52	38	232	429	429	398	57	69	49	40	42	60	303	441	509	251
BTN2A2	0	0	0	1	2	0	0	0	3	0	0	1	1	0	0	0	0	1	0	0	0	0	0	0	2	0	0	0	1	0
BTN3A1	9	0	1	3	1	3	0	0	2	0	0	1	0	2	1	2	0	0	0	1	2	0	2	0	0	1	4	0	0	2
BTN3A2	205	115	105	145	99	63	64	47	46	8	167	163	103	105	67	43	46	56	46	30	184	130	101	79	87	57	58	34	46	27
BTN3A3	4	0	0	1	0	0	0	0	0	0	0	1	0	0	1	1	0	0	0	0	1	1	0	0	0	0	0	0	0	3
BTNL2	0	0	0	0	0	0	0	0	1	0	0	0	0	0	0	0	0	0	0	0	0	0	0	0	0	0	0	0	0	0
BTNL3	0	0	0	0	0	0	0	0	0	0	0	0	0	0	0	0	0	0	0	0	0	0	0	0	0	0	0	0	0	0
BTNL8	0	0	0	0	0	2	0	1	0	0	0	0	0	0	0	0	0	0	3	0	0	0	0	0	0	0	0	0	0	0
BTNL9	0	0	1	0	0	0	0	1	0	0	0	1	0	0	0	0	0	0	0	1	0	0	0	0	0	0	0	0	1	0
BTRC	10	1	0	12	8	7	4	12	3	2	5	5	4	2	6	7	5	4	3	12	2	4	0	1	10	5	6	9	2	6
BUB1	30	0	0	19	14	19	0	2	17	2	6	2	4	0	9	13	1	0	0	0	1	5	3	0	3	4	4	1	8	2
BUB1B	114	14	18	71	46	55	9	14	12	1	17	29	23	26	33	49	32	22	11	7	16	30	19	12	27	26	36	35	13	7
BUB3	215	87	106	194	169	152	102	52	69	16	118	97	87	65	99	113	103	59	68	32	115	113	82	61	86	89	107	48	69	49
BUD13	82	45	45	85	65	43	52	52	92	37	69	56	50	48	47	129	47	32	56	47	50	97	71	44	59	67	46	33	41	44
BUD31	102	49	57	81	100	55	86	70	77	51	64	98	94	99	63	53	101	92	86	61	81	98	84	77	83	79	106	106	113	66
BVES	0	0	0	0	0	0	0	0	0	0	0	0	0	0	0	1	1	0	0	0	0	0	0	0	0	1	0	0	0	0
BYSL	161	60	62	50	53	31	27	10	27	6	81	59	66	49	45	35	25	11	6	8	77	98	66	42	50	31	18	11	21	10
BZRAP1	128	43	46	41	12	6	30	24	28	6	44	77	48	37	19	6	34	26	16	7	54	93	66	32	20	7	35	45	19	28
BZW1	635	225	332	539	434	365	215	160	216	72	354	310	284	241	230	352	192	143	126	88	344	357	277	196	279	178	227	194	182	152
BZW2	188	49	35	122	86	34	16	6	6	3	43	43	60	49	37	31	8	9	3	1	76	99	53	49	54	17	13	11	2	9
C10orf10	10	22	19	21	12	16	2	7	12	20	12	13	16	21	9	7	8	10	9	29	11	22	34	12	21	23	10	8	11	23
DNAJC9-AS1	0	0	0	1	0	0	0	0	0	0	0	0	0	0	0	0	0	0	1	0	0	0	0	0	0	0	2	0	0	0
C10orf105	0	0	0	0	0	0	7	3	3	0	0	0	0	0	0	2	1	9	1	2	0	0	0	0	0	0	5	2	1	2
C10orf107	0	0	0	0	1	0	0	1	0	0	0	0	0	0	0	0	0	0	0	0	0	0	0	0	0	0	0	1	2	0
C10orf108	0	0	0	0	0	0	0	0	0	0	0	0	0	0	0	0	0	0	0	0	0	0	0	0	0	0	0	0	0	0
C10orf11	1239	604	939	1616	1695	1526	2700	2375	2024	742	995	760	1094	1455	1313	1290	2594	3259	1877	1329	1014	954	1279	1254	1564	1395	2873	2810	2271	887
C10orf111	1	0	0	0	1	0	0	0	0	0	0	0	1	0	0	0	0	1	1	0	1	0	1	0	0	0	0	0	1	0
C10orf113	0	0	0	0	0	0	0	0	0	0	0	0	0	0	0	0	0	2	0	0	0	0	0	0	0	0	0	0	4	0
C10orf116	0	0	0	0	0	0	0	2	0	0	0	0	0	0	0	0	0	0	0	0	0	0	0	0	0	0	0	0	0	0
C10orf118	37	19	15	42	49	31	44	41	57	39	18	9	11	13	18	48	41	62	54	68	17	18	6	14	27	15	54	73	43	67
C10orf12	471	312	251	485	531	429	299	245	306	179	397	296	275	385	315	342	350	272	320	320	334	295	254	260	374	352	313	241	378	210
C10orf120	0	0	0	0	0	0	0	0	0	0	0	0	0	0	0	0	0	0	0	0	0	0	0	0	0	0	1	0	0	0
TEX36	0	0	1	0	0	4	0	0	0	0	0	0	0	0	0	0	0	0	0	0	0	1	0	2	0	0	0	1	0	2
FUOM	1	1	0	1	2	0	0	2	1	0	2	1	0	1	1	1	0	0	0	0	1	0	3	0	0	0	0	1	0	0
C10orf128	85	81	146	153	249	231	515	420	403	234	111	102	103	173	188	183	498	644	396	295	96	88	146	182	227	262	492	529	555	315
C10orf129	0	0	0	0	0	0	0	0	1	0	0	0	0	0	0	0	0	0	0	0	0	0	0	0	0	0	0	0	0	0
C10orf131	4	2	1	7	19	26	22	58	111	124	4	2	1	5	11	13	26	75	77	148	0	1	2	3	2	12	29	67	94	156
LINC00619	0	0	0	0	0	0	1	0	0	0	0	0	0	0	0	0	0	0	0	0	0	0	0	0	0	0	0	0	0	0
C10orf137	6	0	0	4	7	5	0	1	0	0	1	0	0	0	1	0	0	0	1	0	0	6	0	0	3	3	0	2	0	1
SKIDA1	0	1	0	2	1	0	1	0	1	0	0	0	0	0	0	2	0	0	0	0	0	0	0	0	0	0	2	0	0	0
C10orf2	214	76	48	69	51	26	13	7	4	0	124	106	68	32	30	26	10	7	2	8	126	113	70	19	55	8	16	8	7	2
C10orf25	1	1	1	2	0	2	1	0	0	0	5	3	2	3	0	1	0	0	3	0	0	4	0	0	1	2	0	0	1	1
WBP1L	260	163	237	254	342	302	468	597	702	384	190	197	147	204	175	250	353	721	615	645	211	219	222	156	215	306	443	777	776	651
TBATA	0	0	0	0	0	0	0	0	0	0	0	0	0	0	0	0	0	0	0	0	0	0	0	0	0	0	0	0	0	0
R3HCC1L	30	7	8	15	14	28	18	36	29	11	15	16	22	12	6	15	16	38	11	26	13	13	13	7	4	14	26	33	23	24
C10orf32	10	6	5	28	14	4	11	16	12	9	1	10	7	4	10	7	7	5	7	4	5	11	7	8	10	6	15	15	21	17
C10orf35	3	11	14	9	12	8	8	15	16	8	7	13	6	4	7	2	18	19	14	6	7	8	11	8	1	4	8	5	8	4
CACUL1	17	4	1	8	13	13	1	3	11	8	0	3	4	5	2	9	5	10	8	3	7	4	2	3	11	4	2	3	2	13
C10orf47	643	589	713	375	298	186	172	88	52	39	612	542	424	408	227	135	125	117	32	61	637	692	566	388	357	218	140	102	86	32
C10orf53	0	0	0	0	0	0	0	0	0	0	0	0	0	0	0	0	0	0	0	0	0	0	0	0	0	0	0	2	1	2
C10orf54	44	20	48	93	108	148	236	381	622	330	29	26	27	43	58	147	230	490	370	472	39	49	35	64	68	131	258	543	479	469
C10orf55	0	0	0	1	3	3	1	5	4	0	0	0	0	2	0	1	1	0	1	2	0	1	0	0	2	3	4	1	0	1
C10orf62	3	0	0	0	1	3	0	2	0	2	0	0	0	0	0	0	0	0	1	0	0	1	0	0	0	0	1	9	0	24
C10orf67	0	0	0	0	0	0	0	0	0	0	0	0	0	0	0	0	0	0	0	0	0	0	0	0	0	0	1	0	0	0
C10orf68	0	0	0	1	2	1	0	0	2	1	0	0	0	1	0	1	0	0	1	0	0	0	0	0	0	0	2	1	1	5
C10orf71	0	0	0	0	0	0	0	0	0	0	0	0	0	0	0	0	0	0	0	0	0	0	0	0	0	0	0	0	0	0
C10orf76	37	7	5	27	31	30	14	29	30	8	10	6	11	6	11	22	18	19	3	12	2	17	3	8	11	16	28	37	17	34
PLEKHS1	0	0	0	0	0	0	0	0	0	0	0	0	0	0	0	0	0	0	0	1	0	0	0	0	0	0	0	0	0	0
C10orf82	0	0	0	0	0	0	0	0	0	0	0	0	0	0	0	0	0	0	0	0	0	0	0	0	0	0	0	0	0	0
C10orf88	9	2	0	6	2	4	4	4	13	1	1	3	0	0	2	2	5	4	0	0	1	0	1	1	6	2	6	4	2	2
C10orf90	0	0	0	0	0	0	0	0	0	0	0	0	0	0	0	0	0	0	0	0	0	0	0	0	0	0	0	0	0	0
C10orf91	25	28	69	68	76	35	30	7	5	4	45	35	65	63	74	28	36	12	8	6	38	35	66	58	51	25	22	15	13	3
C10orf95	25	22	34	20	20	17	28	14	23	16	29	21	12	22	19	19	29	26	27	23	20	27	9	19	20	19	31	26	32	21
CCDC172	1	0	0	0	0	0	0	0	0	0	0	0	0	0	0	0	0	0	1	0	0	0	0	0	0	0	0	0	0	0
C10orf99	2	0	0	0	0	0	0	0	1	3	0	0	0	0	0	0	0	0	0	0	0	0	0	0	0	0	0	2	0	1
C11orf1	8	9	5	1	0	3	5	6	2	0	7	5	4	4	1	0	1	0	1	1	2	7	6	2	3	1	1	0	3	1
C11orf10	2340	2279	3134	3455	4452	3535	3531	1733	1282	393	2566	2343	2985	3674	2958	2637	3207	2457	1337	768	2523	2316	2622	2553	3081	3889	2922	2016	1642	379
C11orf16	0	0	0	0	0	0	0	0	0	0	0	0	0	0	0	0	0	0	0	0	2	0	0	0	0	0	0	0	0	0
VPS51	78	29	15	77	61	43	17	21	17	2	18	29	35	21	28	39	19	26	14	8	16	35	8	29	35	23	35	19	26	18
C11orf20	0	0	0	0	0	0	0	0	0	0	0	0	0	0	0	1	0	0	0	0	0	0	0	0	0	0	0	0	0	1
C11orf21	171	102	137	143	184	188	800	1043	1083	311	135	113	109	107	117	177	791	1373	777	518	127	128	122	131	162	201	845	1213	1228	492
C11orf24	164	135	138	114	133	79	75	61	36	26	122	179	161	99	93	76	76	63	28	28	131	222	106	110	92	86	86	61	40	34
C11orf30	80	32	20	31	55	67	42	42	54	30	38	39	30	24	29	47	41	45	38	38	38	51	30	32	48	22	60	50	56	136
C11orf31	174	146	119	101	112	122	118	83	61	39	127	90	77	69	62	38	107	80	45	53	144	118	109	75	65	88	85	95	74	43
C11orf34	0	0	0	0	1	0	1	0	0	1	0	0	0	0	0	0	0	0	0	1	0	0	0	0	0	0	1	0	0	1
C11orf35	8	16	31	30	18	32	268	344	219	109	5	8	35	38	25	23	195	475	193	159	15	21	47	50	21	27	244	434	322	115
C11orf40	0	0	0	0	0	0	0	0	0	0	0	0	0	0	0	0	0	0	0	0	0	0	0	0	0	0	0	0	0	0
KIAA1549L	0	0	2	0	1	1	1	0	0	0	1	0	1	2	0	1	1	3	0	2	1	0	0	2	1	1	1	1	1	1
C11orf42	3	2	0	2	1	2	5	13	33	20	0	1	3	8	0	4	6	17	34	18	1	1	1	0	1	0	7	14	12	18
C11orf45	7	5	6	1	2	1	0	0	8	2	1	0	0	3	1	0	0	10	0	1	8	1	1	3	1	4	1	3	1	0
ARL14EP	15	2	1	17	9	7	0	1	0	0	3	5	4	2	0	5	0	0	1	1	1	2	3	0	1	0	2	0	0	2
C11orf48	7	6	4	4	3	4	3	5	13	0	1	3	4	5	6	2	14	10	6	2	1	9	8	2	2	0	16	13	2	7
C11orf49	296	164	154	153	154	83	68	23	28	7	230	154	166	127	122	75	45	32	30	34	244	182	168	125	127	61	83	40	32	11
ANAPC15	5	3	9	13	13	19	20	13	7	2	0	3	6	4	8	22	7	3	12	2	0	5	5	7	5	2	29	17	14	9
C11orf52	0	0	0	0	0	0	0	0	0	0	0	0	0	0	0	0	0	0	0	0	0	0	0	0	0	0	0	0	0	0
C11orf53	0	0	0	0	0	0	0	0	0	0	0	0	0	0	0	0	0	0	0	0	0	0	0	0	0	0	0	0	0	2
C11orf54	41	7	7	33	19	18	17	25	60	22	12	11	5	8	22	24	7	24	22	9	11	15	13	13	10	14	12	19	33	44
C11orf57	11	2	1	11	7	5	0	1	4	2	4	6	5	3	0	6	2	2	0	2	4	4	1	6	2	1	7	3	7	2
C11orf58	134	59	51	125	98	81	70	65	60	17	52	58	89	54	72	93	51	64	30	30	71	101	55	35	65	51	63	70	59	44
MSANTD2	3	0	0	0	0	0	0	3	1	0	0	0	0	1	0	0	1	0	0	0	0	0	0	0	0	0	2	0	0	0
C11orf63	0	0	0	0	0	0	0	2	0	0	0	0	0	0	0	0	0	0	0	0	0	0	0	0	0	0	0	0	0	0
C11orf65	0	0	1	1	0	0	0	0	0	0	0	0	0	0	0	0	0	0	0	0	0	0	0	0	0	0	0	0	0	0
AAMDC	30	23	20	21	34	31	18	25	14	5	27	23	31	27	17	14	13	19	13	3	30	20	16	23	23	20	23	16	28	17
C11orf70	0	0	0	0	0	0	0	0	0	0	0	0	0	0	0	0	0	0	0	0	0	0	0	0	0	0	0	0	0	0
C11orf73	27	7	11	22	34	39	24	14	26	5	27	27	24	19	22	16	31	27	13	5	13	18	13	10	18	20	30	23	14	7
C11orf74	4	2	0	4	8	10	6	1	2	0	3	3	3	4	2	14	11	1	10	0	2	3	0	5	4	0	3	2	0	2
C11orf75	12	3	1	21	12	6	1	2	7	4	2	4	9	8	3	5	3	12	6	15	0	7	3	5	15	3	6	11	9	15
C11orf80	1	0	0	3	0	1	0	0	0	0	0	0	0	0	0	1	0	1	0	0	1	0	0	0	0	0	0	1	1	0
C11orf82	6	1	0	7	4	1	0	2	2	0	1	0	1	0	0	2	3	0	2	0	0	0	0	0	1	0	2	0	0	0
C11orf83	969	1270	1420	961	1038	758	989	649	503	132	1243	1019	1053	982	728	555	833	835	391	211	1274	1235	1236	883	1054	895	976	923	665	201
C11orf84	163	155	94	63	33	15	42	39	26	12	124	131	66	32	35	17	32	42	14	19	141	122	75	45	35	26	56	69	29	32
C11orf85	0	0	0	0	0	0	0	0	0	0	0	0	0	0	0	1	0	0	0	0	0	0	0	0	0	0	0	0	0	0
C11orf86	1	0	0	0	0	0	0	0	0	0	0	0	0	0	0	0	0	0	0	0	1	0	1	0	0	0	0	0	0	1
C11orf87	0	0	0	0	0	0	0	0	0	0	0	0	0	0	0	0	0	0	0	1	0	0	0	0	0	0	0	0	0	0
C11orf88	1	0	0	0	0	0	0	0	0	0	0	0	0	0	0	0	0	1	0	0	0	0	0	0	0	0	0	0	1	0
C11orf9	1	0	3	0	0	0	2	2	2	0	0	0	1	0	1	0	1	1	0	0	0	2	1	0	1	0	0	3	1	1
C11orf91	0	0	0	0	0	0	0	0	0	0	0	0	0	0	0	0	0	0	0	0	0	0	0	0	0	0	0	0	0	0
C11orf92	0	0	0	0	0	0	0	0	0	0	0	0	0	0	0	0	0	0	0	0	0	0	0	0	0	0	0	0	0	0
C11orf93	0	0	0	0	0	0	0	0	0	0	0	0	0	0	0	0	1	0	0	0	0	0	0	0	0	0	0	0	0	0
C11orf94	0	1	2	0	1	2	7	11	10	3	4	0	1	0	2	1	7	10	8	1	0	1	0	0	0	2	3	8	9	6
C11orf95	77	140	89	43	21	26	11	28	20	26	176	171	141	69	41	25	15	32	24	33	170	145	47	35	20	19	21	25	18	14
C11orf96	0	0	0	0	0	0	0	0	0	0	0	0	0	0	0	0	0	1	0	0	0	0	1	0	0	0	0	0	0	0
C12orf10	10	0	0	4	5	2	3	1	3	0	0	1	0	0	2	3	3	0	0	0	0	2	0	0	0	0	2	0	3	2
CCER1	0	0	0	0	0	0	0	0	0	0	0	0	0	0	0	0	0	0	0	0	0	0	0	0	0	0	0	0	0	0
C12orf23	88	48	30	49	22	7	4	8	6	5	52	34	32	26	15	14	6	2	3	4	46	44	27	18	16	10	2	5	7	6
FAM216A	16	1	0	13	9	30	1	6	2	1	5	0	0	1	1	8	3	2	1	2	4	9	2	1	3	2	3	0	3	6
METTL25	0	0	0	2	0	0	0	0	0	0	0	0	0	0	0	0	0	0	0	0	0	0	0	0	0	0	0	0	2	0
C12orf29	80	58	79	102	100	120	57	25	19	4	73	104	78	109	93	90	56	25	14	7	74	93	74	79	82	47	80	25	19	7
LINC00612	1	0	0	0	0	0	0	0	0	0	0	0	0	0	0	0	1	0	1	0	1	0	1	0	1	1	0	2	0	1
FAM222A	4	0	0	0	3	0	0	0	0	0	0	0	1	1	0	0	0	0	0	0	0	0	1	0	0	0	0	0	0	0
KIAA1551	29	6	2	11	6	8	13	16	54	76	11	8	3	4	5	5	18	36	20	45	8	4	5	4	3	1	8	35	37	116
C12orf36	0	0	0	0	0	0	0	0	0	0	0	0	0	0	0	0	0	0	0	0	0	0	0	0	0	0	0	0	0	0
LINC00615	0	0	0	0	0	0	0	0	0	0	0	0	0	0	0	0	0	0	0	0	0	0	0	0	0	0	0	0	0	0
C12orf39	0	0	0	0	0	0	0	0	0	0	0	0	0	0	0	0	2	0	0	2	0	0	0	0	0	0	0	0	0	6
C12orf4	0	0	1	2	1	8	0	0	1	0	0	0	0	0	1	1	0	1	0	0	0	1	0	0	0	0	1	0	0	3
C12orf40	0	0	0	0	0	0	0	0	0	0	0	0	0	0	0	0	0	0	0	0	0	0	0	0	0	0	0	0	0	0
C12orf42	1	0	1	0	0	0	0	0	0	0	0	0	0	0	0	0	0	0	0	0	0	2	0	0	0	1	2	0	0	1
C12orf43	28	15	13	24	11	9	8	2	3	0	18	13	10	4	7	9	1	5	4	0	12	14	16	11	11	4	15	6	3	1
C12orf44	71	63	71	80	71	61	69	54	61	8	64	62	55	42	57	82	42	107	36	21	59	62	62	44	41	54	60	70	58	38
C12orf45	19	9	13	6	9	10	0	1	5	0	7	5	2	4	0	0	0	2	1	1	6	8	7	1	3	0	3	4	2	1
MAPKAPK5-AS1	11	0	5	10	5	1	2	5	9	0	4	3	4	2	6	3	2	4	0	3	3	5	4	2	5	4	4	8	4	7
C12orf49	3046	2835	3226	3122	3819	3233	3374	3465	3089	1870	3074	3629	3353	4065	3613	2622	3375	4525	3750	3479	3478	3477	3840	3537	3825	3704	3169	4543	4571	2220
C12orf5	12	2	7	18	12	6	4	6	24	3	4	4	5	5	5	5	8	13	11	7	13	8	12	11	9	1	15	10	9	20
C12orf50	0	0	0	0	0	0	0	0	0	0	0	0	0	0	0	0	0	0	0	0	0	0	0	0	0	0	0	0	0	0
HECTD4	7	0	0	12	6	2	1	6	5	3	1	0	1	0	4	2	2	2	2	5	1	6	0	0	2	1	1	1	1	0
C12orf52	42	15	18	35	24	27	7	7	4	6	34	35	19	21	20	10	9	2	8	3	18	27	23	13	12	9	10	8	6	5
C12orf54	0	0	0	0	0	0	0	0	0	0	0	0	0	0	0	1	0	0	0	0	0	0	0	0	0	0	0	1	0	0
C12orf56	0	0	0	0	0	0	0	0	0	0	0	0	0	0	0	0	0	0	0	0	0	0	0	0	0	0	0	0	0	0
C12orf57	37	24	34	57	43	38	38	18	25	13	44	36	36	52	13	27	37	29	34	16	41	36	53	31	41	37	27	28	34	10
TMEM52B	88	103	238	267	410	411	499	399	356	99	61	127	197	274	290	199	381	469	314	139	78	123	216	341	308	363	460	474	464	122
C12orf60	2	0	3	1	0	1	0	0	0	0	0	0	0	0	0	0	1	1	0	0	0	0	0	0	1	0	1	0	0	0
C12orf61	1	0	1	0	0	4	0	2	1	1	0	0	0	0	0	0	2	2	3	0	1	0	2	2	1	0	2	3	3	1
COX14	7	10	16	17	18	11	16	6	6	4	14	9	10	11	9	6	11	5	3	4	12	7	25	14	5	13	17	7	9	5
C12orf65	134	43	35	63	64	69	63	40	31	15	65	51	40	30	30	34	46	56	20	16	70	45	53	29	40	40	71	47	26	15
C12orf66	7	0	1	4	3	2	0	0	1	0	2	0	0	1	1	2	0	0	1	0	2	4	0	0	1	0	0	0	0	0
C12orf68	0	0	0	0	0	0	0	0	0	0	0	0	0	0	0	0	0	0	0	0	0	0	0	0	0	0	0	0	0	0
C12orf69	0	0	0	0	0	0	0	0	0	0	0	0	0	0	0	0	0	0	0	0	0	0	0	0	0	0	0	0	0	1
C12orf70	0	0	0	0	0	1	2	0	0	0	0	0	0	0	0	0	0	0	0	2	0	0	4	0	0	0	3	0	0	1
C12orf71	0	0	0	0	0	1	0	0	0	0	0	0	0	0	0	0	0	1	0	0	0	0	0	0	0	0	0	0	0	0
C12orf73	73	68	58	50	33	29	44	26	21	12	61	37	50	26	26	22	24	36	24	14	67	86	41	48	25	23	45	53	32	20
C12orf74	0	0	0	0	1	0	0	0	0	0	0	0	0	0	0	0	0	0	0	0	0	0	0	0	0	0	0	0	0	0
C12orf75	15	5	9	11	1	4	2	2	1	0	8	8	3	2	1	2	0	2	1	0	6	7	4	4	0	1	1	3	3	9
C12orf76	0	0	0	0	0	0	1	0	0	0	0	0	0	0	0	0	0	0	0	0	0	0	0	0	0	0	0	1	0	1
C12orf77	0	0	0	0	0	0	1	0	0	0	0	0	0	0	0	0	0	0	0	0	0	0	0	0	0	0	0	0	0	1
RGCC	33	121	250	442	765	822	911	544	400	75	46	121	239	413	523	508	747	594	351	162	47	127	229	371	575	567	672	527	405	134
TEX29	0	0	0	0	0	1	0	0	0	0	0	0	0	0	0	3	0	0	1	0	0	0	0	0	1	0	3	0	0	0
TEX26	0	0	0	0	0	0	0	0	1	0	0	0	0	2	0	0	0	1	0	1	0	0	0	0	0	0	0	0	0	0
TEX30	11	2	4	14	4	8	6	1	8	0	3	4	1	3	2	2	6	2	2	0	4	9	4	1	7	4	7	3	0	5
FAM216B	0	0	0	0	0	0	0	1	0	0	0	0	0	0	0	0	0	0	0	0	0	0	0	0	0	0	0	2	0	0
MEDAG	0	0	0	0	0	0	0	0	0	0	0	0	0	0	0	0	0	0	0	0	0	0	0	0	0	0	0	0	0	0
C13orf35	0	0	0	0	0	0	0	0	0	0	0	0	0	0	0	0	0	0	0	0	0	0	0	0	0	0	1	0	0	0
C14orf1	28028	23050	37627	38363	49911	43564	39901	26584	28563	10417	31464	30196	34346	49231	43269	37106	39760	39252	31914	17326	33377	30054	39177	42139	52960	46290	36591	32804	39549	11263
C14orf101	13	5	15	26	11	26	51	50	83	24	22	18	17	36	19	20	65	90	30	20	7	4	9	18	21	25	63	73	47	56
NRDE2	15	3	1	11	14	11	2	11	19	0	4	3	3	0	3	10	7	4	4	1	2	6	3	3	0	2	4	3	2	8
C14orf105	0	0	0	0	0	0	0	0	0	0	0	0	0	0	0	0	0	0	0	0	0	0	0	0	0	0	0	0	0	1
TMEM251	2	0	0	2	2	4	3	1	2	0	3	0	3	0	2	0	3	0	3	2	0	1	0	1	2	1	1	5	0	2
GPATCH2L	240	110	111	212	202	173	97	124	236	93	135	139	107	109	100	105	118	125	126	134	100	102	81	86	76	83	113	146	128	159
C14orf119	5	0	1	7	4	5	0	1	5	0	1	0	3	2	2	3	1	11	2	0	0	1	2	4	1	5	7	0	6	0
DTD2	8	0	2	0	0	2	0	0	0	0	1	1	1	2	1	0	0	0	0	0	0	4	0	1	0	0	0	0	0	0
GSKIP	277	147	198	234	310	332	521	532	601	266	247	252	255	232	226	208	515	685	531	493	225	194	213	209	248	238	405	575	693	328
VIPAS39	604	541	433	548	498	406	516	518	614	504	594	560	494	508	382	409	453	669	647	549	580	624	509	428	371	359	467	741	737	475
PCNXL4	29	0	3	23	16	7	3	2	3	0	3	1	7	1	3	4	1	1	4	1	2	8	1	4	3	0	2	2	1	7
C14orf142	19	8	7	33	9	13	7	4	3	0	2	4	9	8	7	12	4	7	3	2	8	10	4	6	6	4	2	7	3	1
L3HYPDH	10	7	5	6	4	2	3	1	2	4	19	6	12	10	3	0	0	0	6	0	11	10	5	4	4	3	0	4	3	5
C14orf159	238	132	181	120	97	113	543	693	837	501	251	154	144	129	110	120	584	909	1046	775	238	167	194	184	117	151	548	982	1284	553
C14orf162	0	0	0	0	0	0	0	0	0	0	0	0	0	0	0	0	0	0	0	0	0	0	0	0	0	0	0	0	0	0
C14orf166	472	107	144	343	273	211	148	144	151	21	234	189	178	186	178	152	173	191	81	43	177	304	179	131	199	98	193	196	125	66
C14orf166B	0	0	0	0	0	0	0	0	0	0	0	0	0	0	0	0	0	0	0	0	0	0	0	0	0	0	0	0	0	0
C14orf169	1610	1398	1090	988	893	564	536	397	360	164	1492	1638	625	978	792	631	607	430	377	238	1854	1932	1520	1036	915	603	566	557	431	198
TMEM253	1	0	0	0	0	0	0	0	0	0	0	0	1	0	0	0	0	0	0	0	0	0	0	0	0	0	0	0	0	0
C14orf177	0	0	0	0	0	0	0	0	0	0	0	0	0	0	0	0	0	0	0	0	0	0	0	0	0	0	0	0	0	0
C14orf178	3	13	2	6	9	15	11	13	18	20	11	9	3	3	5	7	22	15	12	17	6	6	9	5	7	4	23	27	16	7
C14orf180	0	0	0	0	0	0	0	0	0	0	0	0	0	0	0	0	0	0	0	0	0	0	0	0	0	0	0	0	0	1
C14orf182	0	0	0	0	0	0	0	0	0	1	0	1	0	0	0	1	0	0	0	0	0	0	0	0	0	0	0	0	0	2
C14orf183	1	0	0	0	0	0	0	0	0	0	0	0	0	0	0	0	1	0	0	1	0	0	0	0	0	0	0	0	1	0
C14orf2	225	98	181	214	270	220	256	181	204	59	152	168	200	248	212	190	235	230	166	103	184	186	227	215	196	164	221	219	198	115
NOP9	257	200	160	203	126	100	100	74	81	17	167	153	140	130	87	61	100	61	58	29	185	218	144	92	155	110	123	91	93	31
C14orf23	0	0	0	0	0	0	0	0	0	0	0	0	0	0	0	0	0	0	0	0	0	0	0	0	0	0	0	0	0	0
C14orf28	4	5	0	0	5	5	0	5	2	2	1	0	0	0	0	1	1	1	4	3	1	3	4	0	1	0	1	2	2	0
C14orf37	1	0	0	0	0	0	0	0	2	0	0	0	0	0	0	0	0	0	0	0	0	0	0	0	0	0	0	0	0	0
CCDC175	0	0	0	0	0	0	0	0	0	0	0	0	0	0	0	0	0	0	0	0	0	0	0	0	0	0	0	0	0	0
C14orf39	0	0	0	0	0	0	0	0	0	0	0	0	0	0	0	0	0	0	0	0	0	0	0	0	0	0	0	0	0	0
ELMSAN1	42	17	9	19	30	16	12	17	14	8	15	16	8	7	8	18	5	13	5	15	15	17	11	8	10	6	17	20	15	44
CCDC176	3	0	0	0	0	0	0	0	0	0	0	0	0	0	0	0	0	0	0	0	0	0	0	0	0	1	0	0	0	0
SYNE3	107	18	13	54	59	41	37	88	127	26	23	19	12	33	28	70	20	55	48	48	33	40	23	20	31	12	69	98	55	92
C14orf79	2	0	0	0	0	0	0	0	0	0	0	0	0	0	0	0	0	0	0	1	0	0	0	0	0	0	0	0	0	0
C14orf80	599	563	553	327	335	368	603	446	293	109	532	533	417	319	298	236	509	532	257	119	668	601	580	384	403	363	583	579	381	128
C14orf93	14	5	2	8	8	9	11	8	15	1	4	4	1	2	4	4	4	5	1	2	0	6	1	0	4	1	11	11	3	2
FAM219B	3	1	4	2	1	4	16	26	12	10	12	0	3	3	2	5	10	14	12	7	5	4	6	1	7	1	11	34	14	11
C15orf23	123	56	39	81	62	67	74	68	58	9	58	31	41	31	30	66	66	71	35	27	42	73	42	19	36	59	75	80	59	83
EMC7	7	4	28	21	29	17	5	6	4	1	8	5	11	7	10	17	5	4	8	4	4	14	0	10	11	1	14	8	7	15
C15orf26	1	0	0	0	0	0	0	0	0	0	0	0	0	0	0	0	0	0	0	0	0	0	0	0	0	0	0	0	0	0
C15orf27	0	0	0	0	0	0	0	0	2	0	0	0	0	0	0	0	0	0	0	0	0	0	0	0	1	0	1	0	0	0
KATNBL1	7	0	0	1	0	3	1	2	6	1	4	1	0	0	0	3	2	1	0	0	0	5	0	0	0	0	2	1	0	1
C15orf32	0	0	0	0	0	0	0	0	0	0	0	0	0	0	0	0	0	0	0	0	0	0	0	0	0	0	0	0	0	0
FAM227B	1	0	0	0	0	0	0	0	0	0	0	0	0	0	0	2	0	0	0	0	0	0	0	0	0	0	0	0	0	0
HEXA-AS1	1	0	0	0	0	0	0	1	2	0	0	0	0	0	0	0	4	0	0	3	0	1	0	0	0	0	0	0	2	2
C15orf37	1	0	0	0	0	0	1	0	0	0	0	0	0	0	0	0	1	1	0	0	0	0	0	0	0	0	0	1	2	0
C15orf39	82	29	18	16	15	22	9	39	23	26	23	28	17	13	9	26	18	25	23	16	41	30	15	12	18	24	29	30	32	35
C15orf40	42	19	15	30	36	27	30	24	28	4	29	23	20	25	25	15	21	33	27	9	30	21	23	11	32	11	22	31	22	11
C15orf41	70	57	48	44	36	58	30	37	18	4	43	41	40	41	39	33	37	40	21	21	53	52	53	37	29	38	63	34	15	8
TICRR	57	29	8	47	59	40	21	32	24	6	18	7	10	9	8	35	24	38	15	4	16	22	11	8	14	10	30	45	10	9
C15orf43	0	0	0	0	0	0	0	0	0	0	0	0	0	0	0	0	0	0	0	0	0	0	0	0	0	0	0	0	0	0
VWA9	7	0	1	5	3	0	1	0	0	0	3	0	3	1	0	3	1	1	0	1	4	2	0	1	1	0	0	1	0	0
C15orf48	0	0	0	0	0	0	0	0	0	0	0	0	0	0	0	0	0	0	0	0	0	0	0	0	0	0	0	0	0	0
LINC00593	0	0	0	0	0	0	0	0	0	0	0	0	0	0	0	0	0	1	2	1	0	0	0	0	0	0	0	1	0	0
C15orf52	0	0	1	0	0	0	3	5	5	1	0	0	1	1	0	0	1	12	0	8	0	0	0	0	0	0	1	3	0	1
C15orf53	0	0	0	0	0	1	0	1	0	1	0	0	0	0	0	0	0	0	0	0	0	0	0	0	0	0	0	0	1	0
C15orf54	0	0	0	0	0	0	0	0	0	0	0	0	0	0	0	0	0	0	0	0	0	0	0	0	0	0	0	0	1	0
C15orf55	0	0	0	0	0	0	0	0	0	0	0	0	0	0	0	0	0	0	0	0	0	1	0	0	0	0	0	0	0	0
C15orf57	8	2	7	10	21	13	4	7	8	2	0	2	1	3	3	7	4	1	6	3	5	3	3	3	2	0	8	6	9	7
GDPGP1	20	10	10	15	14	15	9	13	1	2	11	15	12	9	13	6	7	3	7	4	5	11	4	5	8	8	9	17	7	6
C15orf59	0	0	0	0	0	0	0	0	0	0	0	0	0	0	0	0	0	0	0	0	0	0	0	0	0	0	0	0	0	0
C15orf60	0	0	0	0	0	0	0	0	0	0	0	0	0	0	0	0	0	0	0	0	0	0	1	0	0	0	0	0	0	0
C15orf61	15	5	15	9	12	11	14	3	1	1	9	14	15	19	7	6	2	1	1	0	7	12	7	9	15	4	7	1	3	0
C15orf62	45	55	70	44	45	52	297	264	204	130	37	55	42	57	37	50	214	344	210	238	38	56	39	49	48	60	276	248	256	171
HYPK	68	47	53	56	52	43	26	24	29	0	75	44	38	44	30	19	23	18	10	5	57	64	51	38	47	40	35	14	22	20
C16orf11	0	0	0	0	0	1	0	1	1	2	0	0	0	2	0	1	3	1	1	1	0	0	0	0	0	0	1	2	3	0
C16orf13	564	644	800	441	578	450	302	180	120	41	529	468	474	553	435	336	282	173	76	80	658	571	565	483	422	592	295	223	137	43
C16orf3	2	4	5	6	6	5	16	12	7	9	4	6	1	1	3	3	7	22	2	5	0	3	5	3	0	1	14	10	11	3
TSR3	105	96	76	103	70	50	45	86	77	20	66	62	64	75	44	47	43	80	32	35	80	105	72	59	83	63	59	110	48	53
C16orf45	1	0	0	0	0	0	0	0	0	0	0	0	0	0	0	0	0	1	0	0	0	0	0	0	0	0	0	0	0	0
C16orf46	2	0	0	0	0	1	0	0	0	0	0	0	0	0	0	0	0	0	0	0	1	1	0	0	0	0	0	0	0	0
ENKD1	65	63	79	24	39	23	56	58	33	14	62	65	35	33	35	13	34	55	35	38	61	66	48	40	25	18	39	62	46	30
C16orf5	26	1	0	18	14	2	0	2	1	0	5	1	4	2	7	5	0	0	0	4	5	5	3	2	10	2	3	2	2	7
C16orf52	15	18	12	19	8	10	25	14	25	7	15	8	4	9	9	10	15	18	25	11	13	22	13	22	10	9	29	31	13	14
PAGR1	430	305	432	360	385	365	423	458	356	83	377	279	341	299	269	291	453	575	229	155	426	374	343	248	303	418	431	407	312	139
C16orf54	29	16	17	45	42	57	22	48	88	46	18	11	27	12	25	57	16	36	33	44	18	25	12	20	29	19	44	45	63	80
C16orf55	6	2	4	3	2	0	1	2	6	1	2	1	2	3	3	1	2	1	1	3	3	2	2	4	3	1	2	2	3	0
USB1	78	42	80	70	96	77	72	66	122	30	50	41	49	48	59	53	57	91	41	35	45	64	42	46	44	61	62	58	61	51
C16orf58	65	18	43	87	49	27	19	6	12	1	16	23	30	27	18	27	11	1	10	2	42	38	36	31	39	16	22	17	11	12
C16orf59	14	3	2	1	3	5	1	1	3	0	3	2	5	6	3	2	3	2	1	0	3	5	2	9	6	0	3	0	0	0
CMC2	866	617	798	677	763	702	1126	743	518	122	838	781	614	623	568	467	808	837	428	178	939	888	849	667	806	695	1052	808	614	135
C16orf62	485	231	301	442	471	346	263	210	248	92	329	268	270	322	357	349	246	243	208	165	272	356	368	271	417	286	319	323	276	106
VPS9D1	2	1	0	6	1	1	2	23	45	28	0	0	0	1	1	1	4	33	20	29	0	2	0	0	2	1	5	36	35	36
C16orf70	4	0	1	8	3	2	1	6	11	3	0	0	1	1	3	13	3	0	3	1	1	5	1	0	3	0	4	4	2	7
C16orf71	0	0	1	0	5	2	2	0	1	0	1	0	0	0	0	1	3	0	0	0	0	1	1	0	0	0	0	1	0	0
C16orf72	6	0	0	4	3	1	2	2	21	4	3	1	0	1	5	9	2	5	8	9	1	8	0	1	1	3	4	9	8	42
MEIOB	0	0	0	0	0	0	1	0	0	0	0	0	0	0	0	0	0	0	0	0	0	0	0	0	0	0	0	0	0	1
C16orf74	56	58	82	46	32	51	49	49	27	3	50	50	44	50	31	19	20	72	22	6	53	40	62	21	30	32	45	43	18	4
C16orf78	0	0	0	0	0	0	0	0	0	0	0	0	0	0	0	0	0	0	0	0	0	0	0	0	0	0	0	0	0	0
BRICD5	1	1	1	0	3	0	13	19	8	5	1	0	0	0	1	2	16	14	4	6	0	0	2	0	1	0	8	22	10	5
C16orf80	8	0	0	9	6	10	1	1	3	0	0	1	0	1	5	3	3	0	2	0	1	3	0	0	1	0	4	0	1	0
C16orf82	0	0	0	0	0	0	0	0	0	0	0	0	0	0	0	0	0	1	0	0	0	1	0	0	0	0	0	0	0	0
C16orf86	23	12	15	14	15	13	12	12	14	1	29	11	15	10	12	10	19	7	9	8	20	10	15	18	12	10	16	10	12	8
C16orf87	34	9	13	19	24	16	6	9	13	6	22	30	6	7	9	12	9	10	5	5	10	13	16	13	13	11	10	9	9	8
C16orf88	80	24	35	31	28	35	26	17	16	6	63	56	38	20	31	16	18	24	4	17	40	35	31	7	17	8	31	12	5	4
C16orf89	0	0	0	0	0	0	0	0	0	0	0	0	0	0	0	0	0	0	0	0	0	0	0	0	0	0	0	0	0	0
C16orf90	0	0	0	0	0	0	0	0	0	0	0	0	0	0	0	0	0	0	0	0	0	0	0	0	0	0	0	0	0	0
C16orf91	1	1	6	0	5	2	1	2	2	0	1	0	0	1	0	1	2	1	0	0	2	1	4	4	2	2	0	6	0	12
C16orf92	0	0	2	0	0	0	0	1	0	0	0	0	1	1	1	0	0	0	0	2	0	0	0	0	2	2	0	0	0	1
C16orf93	77	68	90	115	141	103	187	118	55	22	79	84	103	115	94	61	158	146	67	62	69	72	86	96	103	71	146	145	96	28
C16orf95	111	169	239	172	193	156	194	108	42	11	130	202	210	228	120	137	199	132	81	29	194	259	321	181	204	200	204	146	92	24
C16orf96	0	0	0	0	0	0	0	0	0	0	0	0	0	1	0	0	0	0	0	0	0	0	0	0	0	0	0	0	0	0
C17orf100	27	13	4	5	5	4	12	24	25	12	25	10	8	14	6	4	6	28	23	14	26	15	7	7	3	15	13	19	39	10
OGFOD3	228	143	115	114	101	95	100	51	63	21	158	125	101	91	63	60	87	69	30	14	185	122	118	87	104	81	101	72	48	20
C17orf102	0	0	0	0	0	0	1	0	0	0	0	0	0	0	0	0	0	0	2	0	0	0	0	0	2	0	0	0	3	0
C17orf103	12	30	32	20	22	72	157	263	515	406	20	41	20	41	25	55	144	281	469	631	14	19	20	40	15	66	113	319	556	597
C17orf104	0	0	0	0	0	0	0	0	1	0	0	0	0	0	0	0	0	0	0	0	0	0	0	0	0	0	0	0	0	0
C17orf105	0	0	0	0	0	0	0	0	0	1	0	0	0	0	0	0	0	0	0	0	0	0	0	0	0	0	0	0	0	0
C17orf107	0	0	2	0	0	0	2	8	7	9	0	0	0	0	0	0	0	3	10	6	0	0	0	0	0	2	4	5	4	8
LYRM9	2	0	0	2	1	0	0	0	2	0	0	0	0	1	0	2	1	3	0	0	1	3	1	0	0	0	0	0	0	0
SMIM5	0	6	0	0	0	0	10	15	10	8	1	3	2	1	2	1	5	16	14	6	2	1	1	0	3	2	11	18	7	13
SMIM6	8	2	2	4	0	0	2	1	0	0	2	2	0	0	0	0	1	0	0	0	6	3	1	0	2	2	0	0	2	2
HID1	1	0	1	0	0	0	0	0	0	0	1	1	0	0	0	0	0	0	0	0	0	0	0	0	0	0	0	0	0	0
GID4	3	0	0	3	0	1	1	0	3	1	0	0	0	1	0	1	0	0	0	0	0	1	0	0	1	0	0	0	0	1
SPATA32	0	0	0	0	0	0	0	0	0	1	0	0	0	0	0	0	0	0	0	0	0	1	0	0	0	0	0	0	0	0
C17orf47	0	0	0	0	0	0	0	0	0	0	0	0	0	0	0	0	0	0	0	0	0	0	0	0	0	0	0	0	0	0
ADPRM	11	9	5	16	6	4	4	4	7	0	2	3	4	3	2	5	2	8	2	4	4	3	3	0	0	2	1	0	1	3
C17orf49	358	207	298	339	340	314	294	227	279	97	383	226	259	340	274	318	316	324	236	156	395	261	261	301	328	281	340	363	289	141
C17orf50	0	0	0	0	1	1	0	0	0	0	0	0	0	0	1	0	0	0	0	0	0	0	0	0	0	1	0	0	0	0
C17orf51	2	0	0	2	0	2	0	0	0	0	0	0	0	0	1	1	0	0	0	0	0	2	0	0	2	0	0	1	0	0
C17orf53	15	15	6	20	20	26	20	20	11	3	19	5	10	8	7	14	25	17	7	1	9	4	11	11	9	12	26	17	17	18
ENTHD2	68	16	23	37	33	30	97	115	153	70	24	37	38	22	29	35	76	145	92	106	33	48	33	23	21	16	106	161	167	118
EFCAB13	0	0	0	0	0	0	0	0	0	0	0	0	0	0	0	0	0	0	0	0	0	0	0	0	0	0	0	0	0	0
C17orf58	11	21	9	26	22	10	15	11	12	0	8	12	14	11	16	10	20	14	14	2	12	16	9	6	14	8	12	6	8	7
C17orf59	21	19	19	35	52	32	37	48	43	36	15	9	15	15	14	25	30	32	34	26	13	16	14	21	26	18	34	52	37	18
C17orf61	9	9	10	20	3	9	9	6	8	1	10	6	9	15	9	19	11	18	6	6	14	10	12	10	4	14	8	20	9	0
C17orf62	156	137	129	203	209	218	325	596	680	235	75	107	108	95	127	199	281	623	381	364	98	128	117	102	138	168	354	617	568	430
FAM222B	181	86	86	99	157	116	92	102	106	31	117	101	94	80	91	110	117	98	77	88	117	119	79	60	81	77	135	130	96	70
C17orf64	3	0	1	0	1	0	0	0	0	0	1	0	3	0	1	0	0	0	0	0	0	1	0	0	0	0	0	0	0	0
C17orf66	0	0	0	0	0	0	0	0	0	0	0	0	0	0	0	0	0	0	0	0	0	0	0	0	0	0	0	0	0	0
C17orf67	27	6	4	15	23	2	3	5	6	2	6	1	2	5	8	9	2	5	1	6	15	6	3	4	3	9	10	8	12	17
CRHR1-IT1	1	0	0	0	0	1	1	0	1	0	0	0	0	1	0	0	1	0	1	0	0	0	0	0	0	0	0	1	0	1
C17orf70	137	90	87	82	81	53	47	30	28	10	62	97	72	51	51	57	37	36	22	40	95	87	68	55	50	50	42	20	29	33
C17orf72	0	0	0	0	0	0	0	0	0	0	0	0	0	0	0	0	0	0	0	1	0	0	0	0	0	0	0	0	0	1
C17orf74	0	0	0	0	0	0	0	0	0	0	0	0	0	0	0	0	0	0	0	0	0	0	0	0	0	0	0	3	0	0
C17orf75	3	3	1	6	0	1	0	2	8	0	1	0	0	0	0	0	3	1	9	2	0	3	0	0	0	0	2	9	1	1
C17orf77	0	0	0	0	0	0	0	0	0	0	0	0	0	0	0	0	0	0	0	0	0	0	0	0	0	0	0	0	0	0
C17orf78	0	0	0	0	0	0	0	0	0	0	0	0	0	0	0	0	0	0	0	0	0	0	0	0	0	0	0	0	0	3
C17orf79	55	36	35	52	33	36	12	14	7	1	52	46	34	42	33	14	18	9	11	11	49	66	35	24	13	15	15	12	5	3
C17orf80	8	2	4	3	2	5	0	1	5	1	4	3	1	0	0	4	1	3	1	0	0	2	3	1	1	0	0	0	1	7
ELP5	183	132	137	164	127	95	91	47	67	13	165	156	130	127	99	60	61	43	40	36	106	119	109	97	80	50	54	57	51	32
C17orf82	0	0	0	0	0	0	0	0	0	0	0	0	0	0	0	0	0	0	0	0	0	0	0	0	0	0	0	0	0	0
C17orf85	14	3	1	12	22	11	8	9	7	0	3	1	5	4	8	15	7	9	5	6	1	10	2	2	10	3	17	9	6	10
C17orf89	1561	1233	1543	1377	1202	749	747	550	298	82	1259	1305	1140	899	748	603	589	609	218	117	1594	1746	1536	947	763	662	763	690	274	79
OXLD1	20	26	27	24	44	28	31	30	23	6	8	8	12	16	15	16	16	30	11	12	17	17	21	22	17	14	24	24	23	8
C17orf96	0	0	0	0	0	0	0	0	0	0	0	0	0	0	0	0	0	0	0	0	0	0	0	0	0	0	0	0	0	0
C17orf97	1	4	0	1	0	0	3	6	3	0	0	0	0	1	0	1	6	3	0	0	1	1	0	0	0	0	3	1	2	0
C17orf98	0	0	0	0	0	0	0	0	0	0	0	0	0	0	0	0	0	0	0	0	0	0	0	0	0	0	0	0	0	0
C17orf99	2	2	0	2	0	0	0	1	0	0	0	0	1	0	0	0	0	1	0	1	0	0	1	0	0	1	1	0	2	0
LDLRAD4	9	0	0	2	4	2	0	0	4	0	1	0	0	0	1	2	0	0	0	0	4	7	0	0	0	0	1	0	0	0
C18orf21	6	0	0	2	3	2	0	1	0	0	0	0	0	0	2	0	0	2	0	0	0	1	0	0	0	0	0	0	0	5
C18orf25	55	38	40	56	61	56	89	76	92	23	36	54	45	55	62	80	85	114	64	51	49	48	35	28	77	54	104	92	76	56
DYNAP	0	0	0	0	0	0	0	0	0	0	0	0	0	0	0	0	0	0	0	0	0	0	0	0	0	0	0	0	0	0
C18orf32	1	0	0	2	1	1	4	3	2	0	0	0	1	1	0	4	0	9	4	0	0	7	0	1	3	0	2	13	1	0
CCDC178	0	0	0	0	0	0	0	0	0	0	0	0	0	0	0	0	0	0	0	0	0	0	0	0	0	0	0	0	0	0
C18orf42	1	0	0	0	0	0	0	0	0	0	0	0	0	0	0	0	0	0	0	0	0	0	0	0	0	0	0	0	0	0
C18orf54	2	0	0	0	0	4	0	0	0	0	1	2	0	0	0	1	0	0	0	0	0	0	0	0	1	0	0	0	0	0
C18orf56	1	4	2	0	5	6	9	4	0	0	1	1	2	3	0	0	4	7	3	0	5	2	5	3	2	5	6	1	3	0
C18orf62	0	0	0	0	0	0	0	1	0	0	0	0	0	0	0	0	0	0	0	0	0	0	0	0	0	0	0	0	0	0
C18orf63	0	0	0	0	0	0	0	0	0	0	0	0	0	0	0	0	0	0	0	0	0	0	0	0	0	0	0	0	0	1
C18orf8	39	9	8	22	37	36	47	37	68	15	19	22	19	18	33	35	46	63	38	31	24	11	26	16	21	20	48	40	45	39
C19orf10	906	955	1476	1722	2229	1671	1091	519	418	112	733	982	1240	1394	1456	1363	1038	666	352	223	786	1100	1353	1302	1707	1575	1220	573	511	152
C19orf12	0	0	0	1	2	0	0	0	0	0	0	0	0	0	0	0	2	0	0	0	1	0	0	0	0	1	0	1	1	2
C19orf18	0	0	0	0	0	0	0	0	0	0	0	0	0	0	0	0	0	0	0	0	0	0	0	0	0	0	0	0	0	0
C19orf21	0	0	0	0	0	0	0	0	0	0	0	0	0	0	0	0	0	1	0	0	0	0	0	0	0	0	0	0	0	0
C19orf24	10	1	6	17	18	9	1	5	5	1	0	2	5	5	2	6	6	5	0	5	3	15	10	4	9	11	10	8	0	5
C19orf25	528	560	596	358	453	343	533	393	386	324	469	529	507	396	328	313	484	536	483	510	611	717	596	304	382	449	537	584	655	374
C19orf26	13	18	7	4	1	0	2	1	9	4	10	24	9	2	1	0	4	1	1	13	7	7	4	5	0	0	1	2	3	0
CACTIN	398	337	269	175	183	150	169	143	153	82	283	262	233	189	124	100	170	183	122	152	429	443	327	189	228	110	216	172	167	117
C19orf33	0	0	0	0	0	0	0	0	0	0	0	0	0	0	0	0	0	0	0	0	0	0	0	0	0	0	0	0	0	0
C19orf35	1	1	7	6	30	46	119	222	241	132	0	0	9	18	26	27	84	201	201	149	1	2	4	9	27	49	117	239	243	107
C19orf38	70	92	102	84	173	315	951	1813	1546	773	76	53	63	81	131	215	753	2283	1599	1264	98	58	100	77	121	263	976	2102	2155	1244
C19orf40	26	5	3	16	24	11	10	11	6	4	15	3	11	13	5	6	12	6	7	5	6	4	2	5	5	3	11	15	5	8
SMIM7	11	3	6	11	12	28	7	11	15	1	7	2	4	2	7	14	9	11	0	4	8	4	7	2	6	11	9	13	8	9
C19orf43	871	622	705	872	913	771	797	652	673	190	774	666	644	695	636	730	722	761	583	311	833	833	623	652	711	635	811	722	686	342
C19orf44	8	2	0	2	2	2	0	0	3	1	1	1	0	1	1	3	0	0	1	2	2	1	2	1	3	0	1	0	1	0
C19orf45	0	0	0	1	0	0	0	0	0	0	0	0	0	0	0	0	0	0	0	0	0	0	0	0	0	0	0	0	0	0
SYNE4	0	1	1	1	2	1	2	6	8	1	0	0	0	0	0	0	4	5	4	3	0	3	0	0	1	0	10	14	3	5
C19orf48	0	0	1	1	0	0	0	0	0	0	0	2	0	2	0	0	2	0	0	0	3	0	0	0	0	0	0	0	1	0
DNAAF3	324	140	80	23	11	1	1	1	4	4	327	136	53	35	3	0	2	1	0	6	367	169	68	24	11	4	7	3	0	7
C19orf53	71	75	101	94	76	86	89	58	49	24	75	62	84	118	102	60	74	84	57	29	88	95	89	59	78	83	74	81	41	29
C19orf54	325	327	406	338	366	348	428	251	254	117	362	357	330	351	270	236	370	392	255	185	385	378	332	332	330	373	357	320	347	124
C19orf55	6	2	1	4	4	4	5	2	4	2	1	0	2	1	2	2	1	0	1	5	1	6	2	1	2	1	6	4	14	2
C19orf57	10	2	4	4	4	3	8	13	0	2	3	5	0	2	1	3	8	9	3	0	6	6	1	1	2	7	9	14	9	2
C19orf59	31	51	175	400	1139	2512	8167	8498	16522	9257	21	42	177	390	786	1698	7181	11006	16896	15537	31	42	192	338	987	2595	7870	7829	23462	11922
C19orf6	377	344	290	261	250	227	484	561	434	251	301	294	227	196	181	159	468	784	388	398	305	361	305	164	203	205	541	627	521	345
C19orf60	75	48	37	45	39	32	29	37	28	6	44	65	36	31	42	38	35	54	14	25	51	59	37	32	24	12	39	35	24	27
EMC10	1072	1109	1285	1498	1593	1321	1242	848	1000	409	864	895	1049	1298	1067	962	878	836	803	573	1052	1147	1368	1454	1453	1406	1033	1121	1040	468
C19orf66	6	1	0	0	2	1	1	6	7	3	1	0	0	0	1	1	3	6	2	1	1	2	0	0	0	2	1	7	9	3
C19orf69	0	0	0	0	0	0	0	1	1	0	0	0	0	0	0	0	2	1	0	1	0	0	0	0	0	1	1	4	0	4
C19orf70	4	2	4	3	5	1	1	0	7	3	3	2	4	4	2	0	1	4	0	1	2	3	5	2	0	3	5	0	3	1
C19orf71	1	4	2	0	1	4	113	135	58	27	0	0	2	1	0	1	84	122	65	22	1	2	2	1	1	2	88	111	66	35
C19orf73	34	62	51	51	39	24	73	49	39	34	47	41	50	35	24	30	54	76	32	52	52	46	43	34	33	42	65	74	54	32
SIGLECL1	0	0	0	0	0	0	0	0	0	0	0	0	0	0	0	0	0	0	0	0	0	0	0	0	0	0	0	0	0	0
ADM5	5	10	3	3	5	0	1	4	3	0	3	10	0	1	3	2	5	2	1	3	3	5	5	0	1	2	2	8	10	2
C19orf77	277	128	68	35	22	9	7	10	11	2	281	94	57	12	7	5	2	2	3	2	292	114	84	19	3	6	8	12	7	9
PET100	444	409	504	714	861	672	944	991	839	308	705	598	641	972	706	565	1091	1256	1017	619	538	424	575	575	656	641	863	967	828	330
C19orf80	0	0	0	0	0	0	0	0	0	3	0	0	0	0	0	0	0	0	0	0	0	0	0	0	0	0	0	0	0	1
C19orf81	0	0	0	0	0	0	0	0	0	0	0	0	0	0	0	0	0	0	0	2	0	0	0	0	0	0	0	0	1	0
C1D	19	4	8	12	21	23	13	10	10	33	11	12	10	19	14	11	15	11	6	4	17	18	10	6	37	6	23	11	15	5
C1GALT1	13	2	2	11	9	19	4	4	11	2	3	1	3	4	3	7	1	6	6	2	2	2	0	0	9	3	7	13	5	16
C1GALT1C1	13	6	15	34	41	15	6	12	11	6	7	12	5	28	22	31	19	13	10	8	4	6	8	13	28	16	28	17	9	18
C1orf100	0	0	2	0	0	0	1	0	2	2	0	0	1	0	0	0	2	1	1	1	0	0	2	1	0	0	1	3	5	0
C1orf101	0	0	0	0	0	0	0	0	0	0	0	0	0	0	0	0	1	0	0	0	0	0	0	0	0	0	0	0	0	1
C1orf105	3	0	0	0	0	0	0	0	0	0	0	0	0	0	0	0	0	0	0	0	0	0	0	0	0	0	0	0	0	1
C1orf106	0	1	0	1	0	1	2	3	3	1	0	0	14	0	1	0	3	3	0	2	1	0	0	3	5	0	2	2	0	0
C1orf109	43	4	4	23	21	11	2	0	5	0	8	9	10	5	3	17	1	9	0	0	8	15	3	2	9	2	3	3	5	7
C1orf110	0	0	0	0	0	0	0	0	0	0	0	0	0	0	0	0	0	0	0	0	0	0	0	0	0	0	0	0	0	0
C1orf111	0	0	0	0	1	0	1	1	0	0	0	0	0	0	0	0	0	1	1	0	0	0	4	0	0	0	0	4	1	0
C1orf112	21	2	0	17	10	16	8	10	10	2	12	15	3	9	9	5	12	6	2	5	8	6	4	4	5	7	11	11	7	8
C1orf114	0	0	0	0	0	0	0	0	0	0	0	0	0	0	0	0	0	0	0	0	0	0	0	0	0	0	0	0	0	0
C1orf115	36	10	4	10	7	17	46	72	46	16	9	11	16	13	5	18	40	79	69	41	25	11	12	11	9	24	39	61	83	17
C1orf116	0	0	0	0	0	0	0	1	1	4	1	1	1	1	0	0	0	0	1	7	2	0	0	1	2	0	0	2	1	14
C1orf122	146	205	198	108	144	83	189	169	147	94	107	121	115	90	68	74	129	191	115	124	111	133	136	91	72	83	78	144	130	85
C1orf123	482	356	353	329	395	299	300	188	203	54	457	390	315	324	276	189	282	277	159	100	406	421	325	316	341	212	242	237	240	104
SPRTN	20	0	3	2	7	11	2	0	6	1	2	5	0	3	0	13	3	0	3	0	1	3	0	0	6	0	7	6	0	2
C1orf126	0	0	0	0	0	1	0	0	0	0	0	0	0	0	0	0	0	0	0	0	0	0	0	0	0	0	0	0	0	3
C1orf127	0	0	0	0	0	1	0	0	0	0	0	0	0	0	0	0	0	0	0	0	0	0	0	0	0	0	0	0	0	0
C1orf129	0	0	0	0	0	0	0	0	0	0	0	0	0	0	0	0	0	0	0	0	0	0	0	0	0	0	0	0	0	0
NCMAP	0	0	0	0	0	0	1	0	1	0	0	0	0	0	0	0	0	0	0	0	0	0	0	0	0	0	1	0	0	0
C1orf131	14	0	3	3	6	3	4	2	2	1	2	0	1	1	2	1	1	1	1	1	1	1	0	1	2	1	1	1	1	1
SERTAD4-AS1	0	0	0	0	0	0	0	0	0	0	0	0	0	0	0	0	0	0	0	0	0	0	0	0	0	0	0	0	0	0
AUNIP	12	3	1	8	11	8	0	4	4	1	2	4	0	0	2	4	6	5	2	3	0	0	1	2	7	6	2	0	2	3
C1orf140	0	0	0	0	0	1	0	0	0	0	0	0	0	0	0	0	0	0	0	0	0	0	0	0	0	0	0	0	0	1
C1orf141	0	0	0	0	0	0	0	0	3	0	0	0	0	0	0	0	0	0	0	0	0	0	0	0	0	0	0	1	0	1
SZRD1	106	44	48	86	90	77	30	41	54	18	28	23	40	42	32	58	21	33	25	24	37	40	38	19	63	27	60	50	42	42
C1orf146	0	0	0	0	0	0	0	0	0	0	0	0	0	0	0	0	0	0	0	0	0	0	0	0	0	0	0	0	0	0
GCSAML	12	1	0	0	0	0	0	0	0	0	0	0	0	0	0	0	0	2	0	0	2	1	0	0	0	0	0	0	2	4
C1orf158	0	0	0	0	0	0	0	0	0	0	0	0	0	0	0	0	0	0	0	0	0	0	0	0	0	0	0	0	0	0
C1orf159	0	0	1	0	1	0	1	0	4	0	0	3	3	0	0	3	1	2	0	0	3	1	2	0	0	0	0	1	0	0
C1orf162	1	0	3	9	2	3	1	5	6	0	1	0	1	5	2	1	3	4	4	1	0	0	0	0	1	3	7	6	3	7
C1orf168	0	0	0	0	0	0	0	0	0	0	0	0	0	0	0	0	0	0	0	0	0	0	0	0	0	0	1	0	0	0
C1orf170	0	0	0	0	0	0	0	0	0	0	0	0	0	0	0	0	0	0	0	0	0	0	0	0	0	0	0	0	0	0
C1orf172	0	0	0	1	0	2	0	1	0	0	0	0	1	0	0	0	1	0	0	0	0	0	0	0	0	0	0	1	0	0
C1orf173	0	0	0	0	0	0	0	0	1	0	0	0	0	0	0	0	0	0	0	0	0	0	0	0	0	0	0	0	0	0
C1orf174	147	78	74	103	80	75	67	44	57	14	74	86	62	112	52	63	51	48	40	34	84	82	62	70	67	37	68	57	26	23
C1orf177	0	0	0	0	0	0	0	0	1	0	0	0	0	0	0	0	0	0	0	0	0	0	0	0	0	0	0	1	1	0
TSACC	0	0	0	0	0	0	0	0	0	0	0	0	0	0	0	0	0	0	0	0	0	0	0	0	0	0	0	0	0	0
C1orf185	0	0	0	0	0	0	0	0	0	0	0	0	0	0	0	1	0	0	0	0	0	0	0	0	0	0	0	0	0	0
C1orf186	8	1	0	1	1	0	0	0	1	1	0	2	0	0	2	0	1	0	1	3	2	6	5	0	0	0	1	4	3	2
DRAXIN	0	0	0	0	0	0	0	0	0	0	0	0	0	0	0	1	0	0	0	1	0	0	0	0	0	0	0	0	0	1
C1orf189	0	0	1	0	0	2	1	4	2	1	0	0	0	0	0	2	0	2	0	0	0	0	1	2	1	1	2	0	2	2
LURAP1	148	83	47	16	12	0	0	6	7	3	155	60	38	27	3	0	3	3	7	3	217	69	50	9	5	2	0	9	3	3
C1orf192	0	0	0	0	0	0	0	0	0	1	0	1	0	0	0	1	1	0	0	0	2	0	0	0	0	0	0	0	0	0
C1orf194	0	0	0	0	0	0	0	0	0	0	0	0	0	0	0	0	0	3	0	0	0	0	0	0	0	0	1	0	0	0
C1orf198	2	0	1	2	1	4	0	0	1	0	1	3	4	0	0	3	0	0	0	0	0	4	0	0	0	0	0	0	0	0
C1orf200	0	2	0	1	2	0	1	2	4	1	0	0	0	0	0	4	3	0	2	1	0	0	0	0	0	0	0	5	3	3
STPG1	11	0	0	2	2	9	2	5	1	0	1	5	0	0	4	4	1	0	1	1	0	2	2	2	2	0	0	1	2	0
C1orf21	180	62	64	63	39	24	14	30	29	7	119	104	87	56	43	22	43	36	17	11	113	64	73	36	30	18	33	32	22	8
C1orf210	1	0	0	0	0	0	0	2	0	0	0	0	0	1	0	0	0	0	0	0	0	0	0	0	0	0	0	0	0	0
C1orf220	0	0	0	0	0	0	0	0	0	0	0	0	0	0	0	1	0	0	0	0	0	0	0	0	0	0	0	0	0	1
C1orf226	0	0	0	11	11	13	8	11	6	0	0	0	1	1	1	6	7	4	8	6	0	0	2	2	3	1	6	4	6	10
C1orf227	0	0	0	0	0	0	0	0	0	0	0	0	0	0	1	0	0	0	0	0	0	0	0	0	0	0	0	0	0	0
C1orf228	0	0	0	0	0	0	0	0	1	0	0	0	0	0	0	0	0	0	0	0	0	0	0	0	0	0	0	0	0	0
C1orf229	0	0	0	0	0	0	1	1	5	0	0	0	0	0	0	0	1	0	2	0	0	0	0	0	0	1	1	3	3	1
C1orf27	1	0	0	2	1	0	0	0	3	0	0	0	0	0	0	0	0	0	0	0	0	1	0	0	0	0	0	0	1	2
COA6	1	1	4	0	4	0	0	0	0	0	0	3	0	0	0	0	0	0	0	1	4	2	0	0	1	0	0	0	0	1
C1orf35	5	2	4	10	15	7	0	9	5	1	2	1	5	5	1	8	5	4	7	0	14	14	3	1	6	5	8	3	6	5
THEMIS2	3	1	6	11	11	16	3	14	22	4	1	7	6	1	6	13	17	14	8	12	2	3	0	1	6	4	12	13	19	28
[truncated: 14,384 more rows]

## Sheet: LOADINGS
Primary ID	PCA loadings.p[1]	PCA loadings.p[2]
SF3B3	0.0454781	-0.000733561
NOC2L	0.0452761	0.00134977
AARS	0.0451795	-0.000140018
LONP1	0.0449593	0.00321752
PEBP1	0.0449484	0.00648626
IMPDH2	0.0448733	0.0116312
KARS	0.044857	0.00620762
RPL4	0.0448134	0.0124298
LAS1L	0.044782	0.000201501
ILF2	0.0446509	0.00699149
DDB1	0.0445814	-0.01424
SRP72	0.0445557	-0.00676994
NGFRAP1	0.0445539	0.0134497
GRWD1	0.0445411	0.00608938
RFWD3	0.0445303	0.00787499
NHP2	0.0444849	0.00756262
CCT4	0.0444741	0.00422627
RPS6	0.0444403	-0.00661795
POGLUT1	0.0444288	0.0088107
ALDH18A1	0.0444166	-0.00851448
POLR2E	0.0443977	0.00256775
POLD2	0.0443658	-0.021822
MRPS16	0.0443529	-0.00018662
EIF4A1	0.0443422	-0.0213705
ACO2	0.0443116	0.00623057
RPS4X	0.0443087	-0.0200309
MCFD2	0.0442939	-0.0201296
PRMT5	0.0442877	0.0223525
POLD1	0.0442834	-0.00431068
CSTF2	0.0442494	-0.000698758
ATIC	0.0442307	0.0242432
PGRMC1	0.0442218	0.0181271
SHMT2	0.0442108	0.017781
DARS	0.0441826	0.0277246
DRG1	0.0441814	0.0330088
SLC25A3	0.0441739	0.000452055
APOA1BP	0.044171	-0.00520227
SLC1A5	0.0441551	0.0215555
PPIF	0.0441382	0.00595039
GLUD1	0.0440904	0.00768098
PSMF1	0.0440822	0.0196881
ALCAM	0.0440657	-0.00609561
ELAVL1	0.0440453	0.0025299
SCAMP3	0.0440447	-0.00176261
ODC1	0.0440339	0.00596191
NPM3	0.044014	0.0103684
SLCO4A1	0.0440034	0.00158248
EBNA1BP2	0.0439992	0.0183727
KANK1	0.0439882	-0.0188848
EIF4A3	0.0439752	0.0156128
RUVBL2	0.0439519	-0.0170779
HN1L	0.0439357	0.0113761
C1QBP	0.0439262	-0.0142605
RBM27	0.0439085	0.0135854
SIGMAR1	0.0438952	0.00505912
SLC7A1	0.0438822	-0.00167165
DKC1	0.0438757	0.0068001
COQ4	0.0438452	-0.00331524
CCT6A	0.043832	0.0397524
RPL21	0.0438078	0.00468095
FARSA	0.0437987	-0.0106213
EEF2K	0.0437911	0.0291811
SRSF1	0.0437712	0.0316554
MRPS27	0.0437584	-0.00806734
CDK2AP1	0.0437456	0.0146973
EIF3E	0.0437421	0.0112448
SLC5A6	0.0437311	0.00835603
MSTO1	0.0436748	-0.00444441
CCT3	0.0436732	0.0393951
MRPL37	0.043669	0.00237866
CASP6	0.0436579	0.0102917
EIF4H	0.0436552	0.00111334
IFRD2	0.0436433	-0.00165551
CYB5B	0.0436384	0.0258011
GYPC	0.0436289	-0.0153992
CHID1	0.0435998	-0.0260387
MRPL10	0.043597	-0.00396413
NPM1	0.0435872	-0.0039117
C11orf49	0.0435758	0.0128442
LARP1	0.0435455	0.0269873
SLC29A1	0.0435447	0.000397792
HNRNPC	0.0435395	-0.00861989
MTPAP	0.0435246	0.0266223
PSMG4	0.0435096	-0.0201823
CCT2	0.0435026	0.0450839
DCTD	0.0434899	0.0375624
SLC25A39	0.0434625	0.0242212
LARP4	0.0434499	0.0304123
ENO1	0.0434311	-0.026631
PTBP1	0.0434103	-0.0178477
PES1	0.0434036	0.0325604
EI24	0.0434022	0.0310694
IARS	0.043393	-0.000501435
GCAT	0.043383	-0.00147812
RPS3	0.0433775	-0.0298741
HNRNPF	0.0433698	-0.0209837
POLE3	0.0433672	-0.00840227
RPL3	0.0433545	-0.0252168
CSE1L	0.0433543	0.0378717
MANEA	0.0433455	0.0102938
SMPD4	0.0433446	0.00983262
EEF1G	0.0433444	0.0128457
GCN1L1	0.0433361	0.0265289
MFNG	0.0433324	-0.0267473
CAAP1	0.0433096	0.00423936
NAT10	0.0433012	0.0131865
PCCB	0.0432661	0.0285725
RPL7	0.0432631	-0.00275796
GDI2	0.0432546	0.0111874
NAA30	0.0432482	0.0123682
NF2	0.0432478	0.0102255
SRSF7	0.0432414	-0.0103841
RPLP0	0.0432381	-0.0381486
PPM1G	0.0432343	0.0109349
AIFM1	0.0432249	-0.0255935
ITGA4	0.0432086	0.0369042
AKR7A2	0.0432047	-0.0341994
OLA1	0.0431808	0.0366216
EXOSC7	0.0431622	-0.00238961
HSPA8	0.0431352	-0.0104033
RCC2	0.0431307	0.00879499
RRS1	0.0431273	0.0207392
FDX1	0.0431242	-0.0109991
NDUFS6	0.0431224	-0.0403003
MGST2	0.0431167	-0.0225465
HNRNPAB	0.043115	-0.0130481
KDELC1	0.0431136	5.83465e-05
RPL10A	0.0431107	-0.0365881
EXO1	0.0430997	0.00471351
FAM136A	0.0430847	0.042259
CCND2	0.0430656	0.0245064
G3BP1	0.0430589	0.0416173
RCC1	0.0430481	0.00836402
CCDC51	0.0430241	-0.0199815
FABP5	0.0430221	-0.0131743
EEFSEC	0.0430015	0.0202809
NASP	0.042999	0.0473487
RPS5	0.0429958	-0.0433963
CLN6	0.0429829	-0.0421596
PFAS	0.0429816	0.00261836
KIAA0020	0.0429706	0.0263959
NUP133	0.0429673	0.00482424
PTMA	0.0429512	0.0186797
DDX18	0.0429509	0.0194769
ISOC2	0.0429485	-0.0339532
CDK4	0.0429405	-0.00870963
GSS	0.0429377	-0.0211121
PRMT7	0.0429363	0.0465795
PRKDC	0.0429331	0.0263949
MCCC2	0.04293	0.0131133
PSMC4	0.042921	-0.00600036
FAM20B	0.0429122	0.0282027
SLC38A5	0.0428929	0.0243028
SART3	0.042886	0.0275536
SLAIN1	0.0428839	0.0355392
RPL26L1	0.0428821	-0.012666
PPP1R14B	0.0428752	-0.0137885
ASB13	0.0428701	0.0100359
NUP155	0.0428688	0.0133373
SLC35B2	0.0428519	-0.0166949
SNRPD2	0.0428486	-0.0241265
EIF3D	0.0428421	0.0128433
PSMC2	0.0428418	-0.0213129
CCT7	0.0428391	-0.0164215
CMSS1	0.0428222	-0.00660788
MRPL20	0.0428178	-0.03421
FH	0.0428172	-0.0287848
RPUSD3	0.0428075	0.00674414
EIF3M	0.0427981	-0.0073458
EIF2S1	0.0427855	-0.00639809
MRPL4	0.0427759	-0.0223834
HEBP1	0.0427741	0.0113853
APOBEC3C	0.0427416	0.0201542
PSMB2	0.0427405	-0.0285928
FAH	0.0427327	-0.0252479
EXOSC5	0.0427186	-0.0120541
RPS23	0.0426993	-0.0102073
SLC25A19	0.0426854	0.0253464
GPS1	0.0426844	0.0185006
TMA16	0.0426825	0.0461033
DAP	0.0426672	-0.0187043
GNB2L1	0.0426614	-0.00018168
NOP14	0.0426373	0.0152331
SRP68	0.0426336	0.0299014
BEX4	0.0426125	0.0169387
MARVELD1	0.0425985	0.00811569
PTPLB	0.0425857	-0.0227536
MRPL24	0.0425628	0.00205039
CCDC90A	0.0425609	0.003125
AHCY	0.042556	0.0269805
GTSF1	0.0425509	-0.025687
SLC39A3	0.0425494	0.0428404
GANAB	0.0425138	-0.00968053
MTHFD1	0.0425083	0.0416888
HSPBP1	0.0425019	-0.0203991
MRS2	0.0424969	0.00883099
PARVB	0.0424828	0.0355893
ACY1	0.0424472	-0.00316564
LAPTM4B	0.0424347	0.0395595
SNRPA	0.0424283	-0.0235013
MKI67IP	0.0424172	-0.00955489
ABL1	0.0424095	0.0418865
EYA3	0.0424091	0.0458513
C17orf89	0.0423981	-0.00475308
SF3A1	0.0423911	0.0163586
CARM1	0.0423853	0.00180098
OGFOD1	0.042384	0.0492808
HEATR2	0.0423795	0.043915
MBLAC2	0.042379	-0.0198494
EBPL	0.0423676	-0.00266546
PRPS1	0.0423666	0.0562526
DYNLL2	0.0423665	0.0478995
SCAMP4	0.0423664	-0.0155627
HSP90AA1	0.0423515	0.0487867
EEF2	0.0423503	-0.029541
MRPS2	0.0423394	-0.00175022
SCML2	0.042335	0.00729849
RPL37A	0.0423198	-0.0345732
PWP1	0.0423113	0.0189399
FAM210A	0.042302	-0.0112418
PRPF19	0.0422986	-0.0196535
KCTD3	0.0422968	-0.00325094
RBM14	0.0422943	-0.0138262
RPL12	0.0422926	-0.00613335
HMBS	0.0422859	0.00752132
LDHB	0.0422838	0.0213153
SACM1L	0.0422772	0.0107778
PYCR1	0.042274	0.0212774
HNRNPR	0.0422722	0.036734
CBR1	0.0422669	-0.00197363
DGCR6L	0.0422424	-0.0161033
AK3	0.0422294	0.0252516
MRPL42	0.0422264	0.0374209
RPSA	0.0422144	0.0166464
MRTO4	0.0422012	0.0122257
PIGN	0.0421805	-0.021709
PPP2R4	0.0421791	-0.00324703
MRPS23	0.042164	0.0241227
ELP5	0.042162	0.0152345
ANKRD50	0.0421583	0.0134576
SIAE	0.0421542	-0.0145934
NANS	0.0421444	-0.0199627
DDX28	0.0421429	0.0286681
HSPD1	0.0421406	0.000653915
SLFN11	0.0421259	-0.00818277
SGTA	0.0421257	0.0302543
ABHD14B	0.0421211	0.0151457
IRAK1BP1	0.0421138	0.0364846
LSM7	0.0421132	-0.0425868
IGF2BP2	0.0421126	0.0330093
CHCHD4	0.0421117	-0.00831953
SERPINB6	0.0421116	0.0516417
DNAJA3	0.0421058	0.0399724
CHCHD3	0.0420951	0.0354582
HUWE1	0.042087	0.0103505
SLC2A1	0.0420827	0.0204972
JAGN1	0.042064	0.0110078
RPL37	0.0420625	-0.0178731
RPL22	0.0420604	0.00197953
C17orf70	0.0420586	0.0276552
CLDN10	0.042052	0.00545782
PRPF8	0.0420505	0.030618
ELOVL6	0.0420503	0.0388526
NUDCD3	0.0420464	0.0322079
RPL18A	0.0420299	-0.0408576
DHODH	0.042015	-0.00957823
CSDA	0.0420147	0.0105269
CTCF	0.0419974	0.0532068
MRRF	0.0419618	-0.000334019
ALDH1B1	0.0419571	0.0106754
MCM6	0.0419541	0.0485759
RPL9	0.0419435	-0.0245791
SLC25A6	0.041932	0.0391156
MRPL50	0.041923	0.010511
RPL38	0.0418959	-0.0202786
GPN1	0.0418625	-0.0128339
NUDC	0.0418489	0.0501151
CDT1	0.0418478	-0.0370257
LOC100507032	0.0418281	0.021777
METTL7B	-0.0418221	0.0514447
CCDC86	0.041819	0.0452768
LZTFL1	0.0418168	0.00866778
NDUFAF4	0.0418134	0.0194286
CHD4	0.0418126	0.0526362
RPL7A	0.0418049	-0.0326651
EIF6	0.0417956	-0.0263826
EIF4EBP1	0.0417901	0.0296016
RAN	0.0417819	0.0287379
KHDRBS3	0.0417808	0.00365768
MCM5	0.0417729	-0.0432379
FCGR1A	-0.0417627	0.0518936
GTPBP4	0.0417623	0.0536157
MVP	-0.0417576	0.0629858
AAR2	0.0417258	0.0286733
HNRNPA1	0.0417238	0.00812638
NHP2L1	0.041722	0.0206055
MRPL14	0.0417175	-0.0367328
CLPP	0.0417034	-0.0135656
MRPL39	0.041691	0.0424341
HDDC2	0.0416756	0.0238091
SNRPD3	0.0416729	0.031334
ARAP3	-0.0416593	0.0608813
ADCK3	0.0416233	0.0459355
ABCE1	0.0416006	0.0506298
NOP58	0.0415969	0.0469153
SLC25A5	0.0415876	0.0282625
RPL14	0.0415711	0.026321
PPIL1	0.041564	-0.0521837
RANBP1	0.0415388	0.0426344
NOL9	0.0415335	0.0461092
LRRC59	0.0415319	0.0160073
DHRS4	0.0415107	0.0474169
NDUFS8	0.0415093	-0.00218672
OTUD4	0.0414898	0.0324914
DANCR	0.04148	0.0477298
IER3	-0.0414769	0.0629088
ABCF2	0.0414695	0.0521597
AAAS	0.041456	-0.0243936
SHQ1	0.0414539	0.0310519
CSF3R	-0.0414502	0.067772
EEF1B2	0.0414476	-0.0143576
ICMT	0.0414345	0.0512352
OSTC	0.0414285	-0.0398309
MAZ	0.0414111	0.0307406
RPL35	0.0413921	0.0122805
SNRNP200	0.0413813	0.0509686
LANCL1	0.0413779	0.00972995
PEMT	0.0413751	-0.0146147
EIF3L	0.0413588	0.013516
SNX5	0.0413549	0.0291977
PAAF1	0.0413532	0.0279879
NABP2	0.0413294	0.00240413
MTIF2	0.0413291	0.0468163
NIPSNAP1	0.041325	0.051761
CD3EAP	0.0412958	0.0340868
LST1	-0.0412749	0.0643758
BYSL	0.0412307	0.0394727
LYRM2	0.0412307	0.052703
PCBD1	0.0412297	-0.0272968
METTL2B	0.041213	0.0345254
NOP16	0.0411991	0.0509146
MSH6	0.0411984	0.029337
MEPCE	0.0411977	0.0507655
PTPLAD1	0.0411926	0.0563568
FTSJ1	0.0411794	0.0220925
LRP11	0.0411709	0.00913145
C5orf43	0.0411637	-0.0135602
DNAJC9	0.0411636	0.0159716
MRPS17	0.0411506	0.0455464
SORD	0.0411392	0.0490452
DDX20	0.0411323	0.0426469
RPS19	0.0411162	-0.0400954
SIGLEC5	-0.041103	0.057072
RPA1	0.0411023	0.0232687
IPO4	0.0410788	0.0435717
AP5B1	-0.0410761	0.0552411
RPTOR	0.041062	0.0555465
GRN	-0.0410599	0.0686614
RPS27	0.041058	-0.0354043
PSMB4	0.0410519	0.0287178
BSCL2	0.0410344	0.0278522
PPA1	0.041007	0.0278572
FCGR1B	-0.0409906	0.0607451
IL17RA	-0.0409799	0.0681511
DHX15	0.040974	0.0587208
NCL	0.0409497	0.0213245
PFKFB3	-0.0409456	0.0617285
COX5A	0.040945	0.00628352
FCGR1C	-0.0409375	0.0650685
SLC24A4	-0.0409239	0.0682308
SBNO2	-0.04091	0.0688071
SIRPB1	-0.0409049	0.0559183
MYBBP1A	0.0409019	0.0604739
LRP10	-0.0408931	0.06776
RAB43	-0.0408839	0.0569317
MRPS6	0.0408836	0.0244373
RPS8	0.0408794	0.00534583
RPL8	0.0408586	-0.0369099
METTL1	0.040839	0.0351009
GARS	0.0408206	0.0470446
IDH3A	0.0408189	0.0513384
SRFBP1	0.040811	-0.00930405
CEACAM3	-0.0407743	0.0648104
MBNL1	0.040754	0.0261129
HTATSF1	0.0407492	0.0454416
NOP56	0.0407335	0.0564409
BFAR	0.0407184	0.0652169
RIN2	-0.0407074	0.055848
C12orf52	0.0407006	0.0282181
FCER1G	-0.0406849	0.0684855
SLC19A2	0.0406843	0.0163056
BASP1	-0.040668	0.0647766
POLR3E	0.0406675	0.0544641
NUP93	0.0406628	0.0373679
DNAJA1	0.0406482	0.0677626
GALNT1	0.0406401	0.0402279
PTAFR	-0.0405936	0.0653859
CDK6	0.0405753	0.0571707
NOC4L	0.0405726	0.0478788
ACLY	0.0405656	0.0474246
CD68	-0.0405542	0.0542159
DHX33	0.0405427	0.0551995
RPF1	0.0405421	0.0625864
PLD4	0.0405356	0.0287025
ADA	0.0405263	0.00719504
RBBP4	0.0405219	0.0473171
PHPT1	0.040515	-0.0407606
RPL29	0.0404986	0.0183874
SEMA4B	-0.0404984	0.0627007
EXOC4	0.0404969	0.0360848
ERAL1	0.0404782	0.0536129
B3GALT6	0.0404755	0.0435156
MESDC2	0.0404745	0.012972
MRPL23	0.0404658	-0.04105
PTPRJ	-0.040409	0.0653373
JUNB	-0.0404053	0.062639
ATP1B3	0.0403957	0.0138843
SAMM50	0.0403905	0.0417811
EIF4G1	0.0403808	0.0366542
OTUD1	-0.0403742	0.0622449
EPRS	0.0403387	0.0396424
PMPCA	0.0403376	0.0563459
SLC45A4	-0.0403255	0.0651439
ARHGEF10L	-0.0403184	0.0549047
CREB3L2	0.0403165	-0.00536602
MNDA	-0.0403097	0.0596544
ITGB2	-0.0403091	0.0729691
ENDOG	0.0402974	0.014263
ATP5SL	0.0402922	0.0229287
HCK	-0.0402885	0.0641806
FAM212A	0.0402705	0.0286478
DROSHA	0.0402693	0.051199
DOK3	-0.0402629	0.0670747
IL18RAP	-0.0402507	0.0682256
PLEKHA8	0.040249	0.0283895
SCARNA3	-0.040241	0.0660528
RFX7	0.0402311	0.0630983
FLJ45445	-0.0402195	0.071928
COQ9	0.0402131	0.0404912
HSF4	-0.0401964	0.0673762
PA2G4	0.0401877	0.0667372
SIGLEC14	-0.0401678	0.0684908
CTNNBL1	0.0401638	0.0476295
SLC16A3	-0.0401286	0.0427686
MTOR	0.0401282	0.0622552
C10orf54	-0.040126	0.0717368
PIGO	0.0401145	0.0186044
NUCKS1	0.0401114	0.0521329
NAE1	0.0400879	0.0373552
IDH2	0.0400717	0.0360377
NUDT21	0.0400573	0.066928
GPR77	-0.0400486	0.0704662
HNRNPH1	0.0400392	0.0573929
PPP1R3B	-0.0400214	0.0663464
SPI1	-0.0400076	0.0734545
RXRA	-0.0400005	0.0730201
DIEXF	0.0399951	0.0548427
FCN1	-0.0399621	0.0719057
SIRPA	-0.0399508	0.0739404
RELT	-0.0399464	0.0675644
CSF2RA	-0.0399442	0.0745973
NAP1L1	0.0399406	0.0470767
FUT8	0.0399264	0.0272152
GTF3C6	0.0399045	0.0469518
AIMP2	0.0398968	0.0623531
CSNK1A1L	-0.0398952	0.0702056
KDM6B	-0.0398863	0.0745969
BZW2	0.0398861	0.0598276
HLA-E	-0.0398845	0.0750437
BZW1	0.0398794	0.0629545
CD300C	-0.0398491	0.0686755
NFAM1	-0.0398425	0.0649811
GEMIN5	0.0398396	0.0584252
BNIP3L	-0.039836	0.0749507
SLC22A18	-0.039836	0.0701497
LRRC4	-0.0398219	0.073537
GPSM3	-0.0398144	0.0721249
MOB3C	-0.0398097	0.0730717
PEX3	0.0397995	0.0409603
RBFA	0.0397988	0.0469284
ABTB1	-0.0397896	0.0711711
LOC729737	-0.0397831	0.0708533
MGAM	-0.0397667	0.0733678
PNPO	0.0397631	0.0509833
KAT7	0.039755	0.0651566
MRPS18B	0.0397532	0.0402808
CYP2D7P1	-0.0397503	0.0669673
IL10	-0.0397496	0.0689176
IGF2R	-0.0397408	0.0712898
EEF1A1	0.0397407	0.0258258
NCF2	-0.0397397	0.0708262
ABHD15	0.0397351	0.0555226
ABHD16B	-0.039732	0.0523136
APOBR	-0.0397312	0.0718469
PLEKHO2	-0.0397184	0.0711292
COMMD9	0.0396984	0.00554198
RAB3D	-0.0396978	0.0756065
SLC16A6	-0.0396861	0.0675488
GPR141	-0.0396758	0.0664947
C12orf43	0.0396643	0.0421305
PSAP	-0.0396543	0.073469
C17orf103	-0.039649	0.0640818
NDUFA8	0.0396452	0.0438473
DLAT	0.0396443	0.0618832
SLC25A37	-0.0396218	0.0727316
BRI3	-0.039601	0.0644279
PARP1	0.0395988	0.0711612
PXN	-0.0395945	0.072735
ARHGAP27	-0.0395938	0.0742441
SIGLEC9	-0.0395888	0.067555
DSTN	0.0395765	0.0273937
EHD1	-0.0395599	0.0768493
ADAMTSL4	-0.0395326	0.0689939
MEFV	-0.0395307	0.0747858
GINS1	0.0395295	0.0542383
GDPD3	-0.0395288	0.0721538
MUL1	0.0395229	0.0298504
IPO7	0.0395227	0.0681604
ERCC2	0.0395194	0.0458185
PDCD7	0.0394647	0.056518
EIF3F	0.0394562	0.0206317
HOMER3	-0.0394482	0.0348387
GMIP	-0.0394183	0.0700297
MAP1LC3A	-0.0394155	0.0709938
IFFO1	-0.0393797	0.0696577
C19orf35	-0.0393666	0.0631265
RAB33B	-0.0393665	0.0715433
HYOU1	0.0393637	-0.010488
PPP5C	0.0393562	0.0557587
LAT	-0.0393419	0.0592751
PLB1	-0.0393166	0.0717097
LTF	-0.0393118	0.0748686
DYSF	-0.0393094	0.0693996
HSD11B2	-0.0393081	0.0643591
FAM123B	0.0392867	0.0542904
FAM35A	0.0392646	0.0608739
MATR3	0.0392623	0.06636
AATK	-0.0392505	0.071267
AVPR2	-0.0392394	0.065313
EHHADH	0.0392378	0.0507362
KIF1C	-0.0392291	0.0675518
IFT122	0.0392247	0.0487874
HSPA7	-0.0392124	0.0729169
RPL10	0.039206	0.0270423
MEF2B	-0.0391833	0.072897
RAPGEFL1	-0.0391765	0.074712
ADAP2	-0.0391701	0.0681979
HADH	0.0391499	0.0518146
R3HDM4	-0.0391072	0.0782963
MYO1F	-0.0390983	0.0802471
CACNA1E	-0.0390309	0.0727132
GSPT1	0.0390248	0.0436773
DNASE1L2	-0.0390208	0.0631029
RASGRP4	-0.0389857	0.0760989
BMS1	0.0389835	0.073668
B3GALT4	-0.038959	0.0651645
PIK3R1	0.0389509	0.0304025
PLAUR	-0.0389305	0.0765748
CDC42EP3	-0.0389277	0.0717669
PPP1R15A	-0.0389139	0.0707861
CPEB4	-0.0389018	0.0708172
MAPK13	-0.038892	0.0747775
ATP1A1	0.0388889	0.00966677
SLC12A9	-0.0388384	0.078519
KDELR1	0.0388266	0.0141687
PHF6	0.0388066	0.0459943
SFXN1	0.0387956	0.0612249
MARS2	0.0387858	0.0550958
EIF5A	0.0387148	0.0699101
PCID2	0.0387087	0.0472301
EIF3B	0.0385455	0.0526489
POLA1	0.0385278	0.0569026
RPS18	0.0385004	0.0332292
C4orf46	0.0383798	0.0233567
ELAC2	0.0378417	0.0580227
